# Supplementary material for: Exploration of Trends in Interspecific Abundance-Occupancy Relationships Using Empirically Derived Simulated Communities
Source: PLoS One. 2017 Jan 26;12(1):e0170816. doi: 10.1371/journal.pone.0170816 (PMC5268422; doi:10.1371/journal.pone.0170816)
Supplement: S1 File — (TXT) [file pone.0170816.s004.txt]

Explanation of codes in supplementary files 2 and 3.

species_code: numerical codes used to identify species by NOAA's Northeast Fisheries Science Center (NEFSC) 

comname: common names of species included in this study

catch: each entry is the number of individuals caught in a single trawl tow 

GOM: Gulf of Maine

GB: Georges Bank

SNE: Southern New England

MAB: Mid-Atlantic Bight

stn.count: number of stations towed in NEFSC survey
