# Supplementary material for: Exploration of Trends in Interspecific Abundance-Occupancy Relationships Using Empirically Derived Simulated Communities
Source: PLoS One. 2017 Jan 26;12(1):e0170816. doi: 10.1371/journal.pone.0170816 (PMC5268422; doi:10.1371/journal.pone.0170816)
Supplement: S2 File — (CSV) [file pone.0170816.s005.csv]

region	species_code	comname	year	catch
GOM	1	ATLANTIC_HAGFISH	1963	1
GOM	102	AMERICAN_PLAICE	1963	64
GOM	107	WITCH_FLOUNDER	1963	19
GOM	155	ACADIAN_REDFISH	1963	3
GOM	197	GOOSEFISH	1963	2
GOM	28	THORNY_SKATE	1963	9
GOM	72	SILVER_HAKE	1963	100
GOM	74	HADDOCK	1963	1
GOM	76	WHITE_HAKE	1963	5
GOM	77	RED_HAKE	1963	26
GOM	83	FOURBEARD_ROCKLING	1963	2
GOM	1	ATLANTIC_HAGFISH	1963	10
GOM	102	AMERICAN_PLAICE	1963	20
GOM	107	WITCH_FLOUNDER	1963	16
GOM	155	ACADIAN_REDFISH	1963	42
GOM	193	OCEAN_POUT	1963	1
GOM	72	SILVER_HAKE	1963	470
GOM	73	ATLANTIC_COD	1963	8
GOM	74	HADDOCK	1963	13
GOM	76	WHITE_HAKE	1963	2
GOM	77	RED_HAKE	1963	16
GOM	1	ATLANTIC_HAGFISH	1963	1
GOM	102	AMERICAN_PLAICE	1963	23
GOM	107	WITCH_FLOUNDER	1963	5
GOM	15	SPINY_DOGFISH	1963	1
GOM	155	ACADIAN_REDFISH	1963	10
GOM	164	SEA_RAVEN	1963	1
GOM	27	SMOOTH_SKATE	1963	4
GOM	28	THORNY_SKATE	1963	1
GOM	32	ATLANTIC_HERRING	1963	1
GOM	72	SILVER_HAKE	1963	15
GOM	74	HADDOCK	1963	35
GOM	76	WHITE_HAKE	1963	2
GOM	77	RED_HAKE	1963	7
GOM	83	FOURBEARD_ROCKLING	1963	1
GOM	84	CUSK	1963	1
GOM	102	AMERICAN_PLAICE	1963	68
GOM	107	WITCH_FLOUNDER	1963	10
GOM	155	ACADIAN_REDFISH	1963	1
GOM	28	THORNY_SKATE	1963	8
GOM	72	SILVER_HAKE	1963	102
GOM	74	HADDOCK	1963	48
GOM	75	POLLOCK	1963	1
GOM	77	RED_HAKE	1963	22
GOM	1	ATLANTIC_HAGFISH	1963	1
GOM	102	AMERICAN_PLAICE	1963	43
GOM	107	WITCH_FLOUNDER	1963	6
GOM	155	ACADIAN_REDFISH	1963	1
GOM	164	SEA_RAVEN	1963	1
GOM	28	THORNY_SKATE	1963	6
GOM	46	ATLANTIC_ARGENTINE	1963	1
GOM	72	SILVER_HAKE	1963	10
GOM	74	HADDOCK	1963	34
GOM	77	RED_HAKE	1963	3
GOM	83	FOURBEARD_ROCKLING	1963	1
GOM	102	AMERICAN_PLAICE	1963	60
GOM	107	WITCH_FLOUNDER	1963	10
GOM	15	SPINY_DOGFISH	1963	1
GOM	155	ACADIAN_REDFISH	1963	11
GOM	72	SILVER_HAKE	1963	88
GOM	73	ATLANTIC_COD	1963	3
GOM	74	HADDOCK	1963	8
GOM	75	POLLOCK	1963	2
GOM	77	RED_HAKE	1963	8
GOM	102	AMERICAN_PLAICE	1963	29
GOM	107	WITCH_FLOUNDER	1963	6
GOM	155	ACADIAN_REDFISH	1963	20
GOM	165	ALLIGATORFISH	1963	2
GOM	192	ATLANTIC_WOLFFISH	1963	1
GOM	193	OCEAN_POUT	1963	1
GOM	28	THORNY_SKATE	1963	6
GOM	33	ALEWIFE	1963	1
GOM	72	SILVER_HAKE	1963	36
GOM	73	ATLANTIC_COD	1963	2
GOM	74	HADDOCK	1963	18
GOM	76	WHITE_HAKE	1963	1
GOM	77	RED_HAKE	1963	1
GOM	84	CUSK	1963	2
GOM	102	AMERICAN_PLAICE	1963	68
GOM	107	WITCH_FLOUNDER	1963	2
GOM	155	ACADIAN_REDFISH	1963	6
GOM	163	LONGHORN_SCULPIN	1963	3
GOM	164	SEA_RAVEN	1963	4
GOM	27	SMOOTH_SKATE	1963	1
GOM	28	THORNY_SKATE	1963	5
GOM	32	ATLANTIC_HERRING	1963	1
GOM	33	ALEWIFE	1963	12
GOM	46	ATLANTIC_ARGENTINE	1963	1
GOM	502	NORTHERN_SHORTFIN_SQUID	1963	1
GOM	72	SILVER_HAKE	1963	27
GOM	73	ATLANTIC_COD	1963	6
GOM	74	HADDOCK	1963	54
GOM	75	POLLOCK	1963	8
GOM	77	RED_HAKE	1963	13
GOM	83	FOURBEARD_ROCKLING	1963	1
GOM	84	CUSK	1963	1
GOM	102	AMERICAN_PLAICE	1963	2
GOM	106	WINTER_FLOUNDER	1963	2
GOM	15	SPINY_DOGFISH	1963	112
GOM	155	ACADIAN_REDFISH	1963	1
GOM	164	SEA_RAVEN	1963	1
GOM	32	ATLANTIC_HERRING	1963	2
GOM	33	ALEWIFE	1963	1
GOM	35	AMERICAN_SHAD	1963	1
GOM	72	SILVER_HAKE	1963	6
GOM	73	ATLANTIC_COD	1963	12
GOM	74	HADDOCK	1963	420
GOM	75	POLLOCK	1963	22
GOM	76	WHITE_HAKE	1963	3
GOM	102	AMERICAN_PLAICE	1963	74
GOM	106	WINTER_FLOUNDER	1963	1
GOM	15	SPINY_DOGFISH	1963	108
GOM	155	ACADIAN_REDFISH	1963	91
GOM	197	GOOSEFISH	1963	8
GOM	32	ATLANTIC_HERRING	1963	7
GOM	72	SILVER_HAKE	1963	318
GOM	73	ATLANTIC_COD	1963	50
GOM	74	HADDOCK	1963	5
GOM	75	POLLOCK	1963	5
GOM	76	WHITE_HAKE	1963	41
GOM	77	RED_HAKE	1963	24
GOM	107	WITCH_FLOUNDER	1963	4
GOM	15	SPINY_DOGFISH	1963	11
GOM	155	ACADIAN_REDFISH	1963	12
GOM	28	THORNY_SKATE	1963	1
GOM	35	AMERICAN_SHAD	1963	1
GOM	46	ATLANTIC_ARGENTINE	1963	6
GOM	72	SILVER_HAKE	1963	316
GOM	73	ATLANTIC_COD	1963	2
GOM	74	HADDOCK	1963	54
GOM	75	POLLOCK	1963	3
GOM	76	WHITE_HAKE	1963	2
GOM	77	RED_HAKE	1963	1
GOM	27	SMOOTH_SKATE	1963	2
GOM	28	THORNY_SKATE	1963	3
GOM	33	ALEWIFE	1963	1
GOM	46	ATLANTIC_ARGENTINE	1963	50
GOM	73	ATLANTIC_COD	1963	6
GOM	74	HADDOCK	1963	82
GOM	84	CUSK	1963	1
GOM	32	ATLANTIC_HERRING	1963	39
GOM	46	ATLANTIC_ARGENTINE	1963	363
GOM	502	NORTHERN_SHORTFIN_SQUID	1963	18
GOM	72	SILVER_HAKE	1963	7
GOM	73	ATLANTIC_COD	1963	19
GOM	74	HADDOCK	1963	276
GOM	75	POLLOCK	1963	3
GOM	76	WHITE_HAKE	1963	1
GOM	84	CUSK	1963	3
GOM	155	ACADIAN_REDFISH	1963	1
GOM	46	ATLANTIC_ARGENTINE	1963	1
GOM	74	HADDOCK	1963	9
GOM	76	WHITE_HAKE	1963	3
GOM	84	CUSK	1963	1
GOM	102	AMERICAN_PLAICE	1963	6
GOM	155	ACADIAN_REDFISH	1963	3
GOM	28	THORNY_SKATE	1963	1
GOM	72	SILVER_HAKE	1963	1736
GOM	74	HADDOCK	1963	3
GOM	76	WHITE_HAKE	1963	5
GOM	77	RED_HAKE	1963	9
GOM	106	WINTER_FLOUNDER	1963	10
GOM	15	SPINY_DOGFISH	1963	1
GOM	163	LONGHORN_SCULPIN	1963	7
GOM	164	SEA_RAVEN	1963	3
GOM	165	ALLIGATORFISH	1963	4
GOM	28	THORNY_SKATE	1963	5
GOM	46	ATLANTIC_ARGENTINE	1963	6
GOM	502	NORTHERN_SHORTFIN_SQUID	1963	5
GOM	73	ATLANTIC_COD	1963	8
GOM	74	HADDOCK	1963	322
GOM	75	POLLOCK	1963	3
GOM	77	RED_HAKE	1963	9
GOM	102	AMERICAN_PLAICE	1963	4
GOM	106	WINTER_FLOUNDER	1963	5
GOM	15	SPINY_DOGFISH	1963	2
GOM	163	LONGHORN_SCULPIN	1963	2
GOM	164	SEA_RAVEN	1963	1
GOM	197	GOOSEFISH	1963	1
GOM	32	ATLANTIC_HERRING	1963	1
GOM	46	ATLANTIC_ARGENTINE	1963	1
GOM	72	SILVER_HAKE	1963	1
GOM	73	ATLANTIC_COD	1963	4
GOM	74	HADDOCK	1963	121
GOM	75	POLLOCK	1963	1
GOM	76	WHITE_HAKE	1963	8
GOM	77	RED_HAKE	1963	2
GOM	102	AMERICAN_PLAICE	1963	10
GOM	155	ACADIAN_REDFISH	1963	84
GOM	32	ATLANTIC_HERRING	1963	46
GOM	33	ALEWIFE	1963	3
GOM	72	SILVER_HAKE	1963	3
GOM	74	HADDOCK	1963	81
GOM	76	WHITE_HAKE	1963	6
GOM	77	RED_HAKE	1963	1
GOM	83	FOURBEARD_ROCKLING	1963	1
GOM	102	AMERICAN_PLAICE	1963	1
GOM	15	SPINY_DOGFISH	1963	45
GOM	155	ACADIAN_REDFISH	1963	20
GOM	32	ATLANTIC_HERRING	1963	1
GOM	72	SILVER_HAKE	1963	6
GOM	73	ATLANTIC_COD	1963	5
GOM	74	HADDOCK	1963	104
GOM	76	WHITE_HAKE	1963	5
GOM	84	CUSK	1963	3
GOM	102	AMERICAN_PLAICE	1963	9
GOM	15	SPINY_DOGFISH	1963	1
GOM	32	ATLANTIC_HERRING	1963	5
GOM	46	ATLANTIC_ARGENTINE	1963	1
GOM	72	SILVER_HAKE	1963	6
GOM	73	ATLANTIC_COD	1963	1
GOM	74	HADDOCK	1963	254
GOM	76	WHITE_HAKE	1963	6
GOM	77	RED_HAKE	1963	9
GOM	84	CUSK	1963	1
GOM	102	AMERICAN_PLAICE	1963	12
GOM	15	SPINY_DOGFISH	1963	24
GOM	28	THORNY_SKATE	1963	1
GOM	32	ATLANTIC_HERRING	1963	127
GOM	46	ATLANTIC_ARGENTINE	1963	8
GOM	72	SILVER_HAKE	1963	10
GOM	73	ATLANTIC_COD	1963	12
GOM	74	HADDOCK	1963	102
GOM	75	POLLOCK	1963	5
GOM	76	WHITE_HAKE	1963	2
GOM	77	RED_HAKE	1963	3
GOM	84	CUSK	1963	1
GOM	102	AMERICAN_PLAICE	1963	17
GOM	107	WITCH_FLOUNDER	1963	1
GOM	15	SPINY_DOGFISH	1963	4
GOM	155	ACADIAN_REDFISH	1963	273
GOM	197	GOOSEFISH	1963	1
GOM	32	ATLANTIC_HERRING	1963	9
GOM	46	ATLANTIC_ARGENTINE	1963	1
GOM	72	SILVER_HAKE	1963	11
GOM	74	HADDOCK	1963	320
GOM	75	POLLOCK	1963	1
GOM	76	WHITE_HAKE	1963	3
GOM	77	RED_HAKE	1963	13
GOM	84	CUSK	1963	1
GOM	102	AMERICAN_PLAICE	1963	3
GOM	107	WITCH_FLOUNDER	1963	1
GOM	15	SPINY_DOGFISH	1963	82
GOM	155	ACADIAN_REDFISH	1963	68
GOM	28	THORNY_SKATE	1963	1
GOM	32	ATLANTIC_HERRING	1963	5
GOM	72	SILVER_HAKE	1963	26
GOM	74	HADDOCK	1963	54
GOM	75	POLLOCK	1963	9
GOM	77	RED_HAKE	1963	1
GOM	83	FOURBEARD_ROCKLING	1963	1
GOM	84	CUSK	1963	1
GOM	1	ATLANTIC_HAGFISH	1963	1
GOM	102	AMERICAN_PLAICE	1963	14
GOM	107	WITCH_FLOUNDER	1963	11
GOM	15	SPINY_DOGFISH	1963	39
GOM	155	ACADIAN_REDFISH	1963	151
GOM	197	GOOSEFISH	1963	1
GOM	27	SMOOTH_SKATE	1963	3
GOM	32	ATLANTIC_HERRING	1963	2
GOM	33	ALEWIFE	1963	1
GOM	72	SILVER_HAKE	1963	244
GOM	73	ATLANTIC_COD	1963	2
GOM	74	HADDOCK	1963	28
GOM	75	POLLOCK	1963	2
GOM	77	RED_HAKE	1963	5
GOM	84	CUSK	1963	1
GOM	155	ACADIAN_REDFISH	1963	35
GOM	32	ATLANTIC_HERRING	1963	4
GOM	46	ATLANTIC_ARGENTINE	1963	7
GOM	73	ATLANTIC_COD	1963	1
GOM	74	HADDOCK	1963	8
GOM	15	SPINY_DOGFISH	1963	32
GOM	155	ACADIAN_REDFISH	1963	29
GOM	192	ATLANTIC_WOLFFISH	1963	1
GOM	27	SMOOTH_SKATE	1963	2
GOM	28	THORNY_SKATE	1963	1
GOM	32	ATLANTIC_HERRING	1963	9
GOM	46	ATLANTIC_ARGENTINE	1963	11
GOM	72	SILVER_HAKE	1963	1
GOM	74	HADDOCK	1963	10
GOM	75	POLLOCK	1963	5
GOM	84	CUSK	1963	2
GOM	102	AMERICAN_PLAICE	1963	50
GOM	107	WITCH_FLOUNDER	1963	13
GOM	15	SPINY_DOGFISH	1963	45
GOM	155	ACADIAN_REDFISH	1963	413
GOM	164	SEA_RAVEN	1963	1
GOM	192	ATLANTIC_WOLFFISH	1963	1
GOM	197	GOOSEFISH	1963	1
GOM	28	THORNY_SKATE	1963	4
GOM	32	ATLANTIC_HERRING	1963	31
GOM	72	SILVER_HAKE	1963	432
GOM	73	ATLANTIC_COD	1963	4
GOM	74	HADDOCK	1963	15
GOM	75	POLLOCK	1963	1
GOM	76	WHITE_HAKE	1963	4
GOM	77	RED_HAKE	1963	2
GOM	84	CUSK	1963	4
GOM	102	AMERICAN_PLAICE	1963	43
GOM	107	WITCH_FLOUNDER	1963	10
GOM	15	SPINY_DOGFISH	1963	64
GOM	155	ACADIAN_REDFISH	1963	288
GOM	28	THORNY_SKATE	1963	5
GOM	32	ATLANTIC_HERRING	1963	116
GOM	33	ALEWIFE	1963	1
GOM	35	AMERICAN_SHAD	1963	1
GOM	72	SILVER_HAKE	1963	164
GOM	73	ATLANTIC_COD	1963	7
GOM	74	HADDOCK	1963	35
GOM	75	POLLOCK	1963	3
GOM	76	WHITE_HAKE	1963	8
GOM	77	RED_HAKE	1963	4
GOM	102	AMERICAN_PLAICE	1963	27
GOM	107	WITCH_FLOUNDER	1963	5
GOM	15	SPINY_DOGFISH	1963	46
GOM	155	ACADIAN_REDFISH	1963	776
GOM	32	ATLANTIC_HERRING	1963	7
GOM	72	SILVER_HAKE	1963	15
GOM	73	ATLANTIC_COD	1963	3
GOM	74	HADDOCK	1963	440
GOM	75	POLLOCK	1963	4
GOM	76	WHITE_HAKE	1963	2
GOM	84	CUSK	1963	4
GOM	102	AMERICAN_PLAICE	1963	18
GOM	107	WITCH_FLOUNDER	1963	4
GOM	15	SPINY_DOGFISH	1963	20
GOM	155	ACADIAN_REDFISH	1963	320
GOM	27	SMOOTH_SKATE	1963	1
GOM	28	THORNY_SKATE	1963	5
GOM	72	SILVER_HAKE	1963	305
GOM	73	ATLANTIC_COD	1963	1
GOM	74	HADDOCK	1963	25
GOM	75	POLLOCK	1963	18
GOM	76	WHITE_HAKE	1963	1
GOM	77	RED_HAKE	1963	1
GOM	83	FOURBEARD_ROCKLING	1963	1
GOM	102	AMERICAN_PLAICE	1963	18
GOM	107	WITCH_FLOUNDER	1963	13
GOM	15	SPINY_DOGFISH	1963	12
GOM	155	ACADIAN_REDFISH	1963	27
GOM	28	THORNY_SKATE	1963	4
GOM	32	ATLANTIC_HERRING	1963	2
GOM	72	SILVER_HAKE	1963	316
GOM	73	ATLANTIC_COD	1963	1
GOM	74	HADDOCK	1963	2
GOM	75	POLLOCK	1963	3
GOM	76	WHITE_HAKE	1963	18
GOM	77	RED_HAKE	1963	1
GOM	102	AMERICAN_PLAICE	1963	42
GOM	107	WITCH_FLOUNDER	1963	35
GOM	155	ACADIAN_REDFISH	1963	228
GOM	197	GOOSEFISH	1963	1
GOM	32	ATLANTIC_HERRING	1963	12
GOM	72	SILVER_HAKE	1963	95
GOM	74	HADDOCK	1963	51
GOM	76	WHITE_HAKE	1963	9
GOM	77	RED_HAKE	1963	21
GOM	102	AMERICAN_PLAICE	1963	12
GOM	107	WITCH_FLOUNDER	1963	10
GOM	15	SPINY_DOGFISH	1963	19
GOM	155	ACADIAN_REDFISH	1963	31
GOM	28	THORNY_SKATE	1963	2
GOM	72	SILVER_HAKE	1963	130
GOM	73	ATLANTIC_COD	1963	4
GOM	74	HADDOCK	1963	3
GOM	75	POLLOCK	1963	2
GOM	76	WHITE_HAKE	1963	15
GOM	102	AMERICAN_PLAICE	1963	6
GOM	107	WITCH_FLOUNDER	1963	45
GOM	15	SPINY_DOGFISH	1963	31
GOM	155	ACADIAN_REDFISH	1963	11
GOM	197	GOOSEFISH	1963	1
GOM	28	THORNY_SKATE	1963	4
GOM	72	SILVER_HAKE	1963	22
GOM	74	HADDOCK	1963	7
GOM	76	WHITE_HAKE	1963	11
GOM	77	RED_HAKE	1963	21
GOM	102	AMERICAN_PLAICE	1963	26
GOM	107	WITCH_FLOUNDER	1963	13
GOM	15	SPINY_DOGFISH	1963	119
GOM	155	ACADIAN_REDFISH	1963	37
GOM	197	GOOSEFISH	1963	3
GOM	28	THORNY_SKATE	1963	4
GOM	72	SILVER_HAKE	1963	158
GOM	74	HADDOCK	1963	5
GOM	75	POLLOCK	1963	1
GOM	76	WHITE_HAKE	1963	18
GOM	77	RED_HAKE	1963	37
GOM	102	AMERICAN_PLAICE	1963	18
GOM	107	WITCH_FLOUNDER	1963	5
GOM	15	SPINY_DOGFISH	1963	12
GOM	155	ACADIAN_REDFISH	1963	37
GOM	197	GOOSEFISH	1963	1
GOM	28	THORNY_SKATE	1963	2
GOM	32	ATLANTIC_HERRING	1963	11
GOM	72	SILVER_HAKE	1963	139
GOM	74	HADDOCK	1963	56
GOM	75	POLLOCK	1963	1
GOM	76	WHITE_HAKE	1963	35
GOM	77	RED_HAKE	1963	32
GOM	102	AMERICAN_PLAICE	1963	8
GOM	106	WINTER_FLOUNDER	1963	4
GOM	107	WITCH_FLOUNDER	1963	16
GOM	15	SPINY_DOGFISH	1963	5
GOM	155	ACADIAN_REDFISH	1963	158
GOM	164	SEA_RAVEN	1963	1
GOM	197	GOOSEFISH	1963	1
GOM	28	THORNY_SKATE	1963	3
GOM	72	SILVER_HAKE	1963	25
GOM	73	ATLANTIC_COD	1963	1
GOM	74	HADDOCK	1963	5
GOM	76	WHITE_HAKE	1963	34
GOM	77	RED_HAKE	1963	2
GOM	102	AMERICAN_PLAICE	1963	4
GOM	106	WINTER_FLOUNDER	1963	9
GOM	107	WITCH_FLOUNDER	1963	7
GOM	15	SPINY_DOGFISH	1963	7
GOM	155	ACADIAN_REDFISH	1963	19
GOM	301	AMERICAN_LOBSTER	1963	1
GOM	32	ATLANTIC_HERRING	1963	4
GOM	33	ALEWIFE	1963	3
GOM	401	SEA_SCALLOP	1963	1
GOM	72	SILVER_HAKE	1963	1
GOM	73	ATLANTIC_COD	1963	2
GOM	74	HADDOCK	1963	17
GOM	76	WHITE_HAKE	1963	6
GOM	77	RED_HAKE	1963	2
GOM	83	FOURBEARD_ROCKLING	1963	1
GOM	102	AMERICAN_PLAICE	1963	1
GOM	106	WINTER_FLOUNDER	1963	6
GOM	15	SPINY_DOGFISH	1963	6
GOM	163	LONGHORN_SCULPIN	1963	5
GOM	33	ALEWIFE	1963	19
GOM	72	SILVER_HAKE	1963	70
GOM	73	ATLANTIC_COD	1963	4
GOM	74	HADDOCK	1963	112
GOM	76	WHITE_HAKE	1963	1
GOM	77	RED_HAKE	1963	11
GOM	102	AMERICAN_PLAICE	1964	3
GOM	107	WITCH_FLOUNDER	1964	3
GOM	15	SPINY_DOGFISH	1964	1
GOM	155	ACADIAN_REDFISH	1964	12
GOM	28	THORNY_SKATE	1964	4
GOM	32	ATLANTIC_HERRING	1964	1
GOM	72	SILVER_HAKE	1964	82
GOM	73	ATLANTIC_COD	1964	4
GOM	74	HADDOCK	1964	10
GOM	75	POLLOCK	1964	1
GOM	77	RED_HAKE	1964	1
GOM	102	AMERICAN_PLAICE	1964	17
GOM	107	WITCH_FLOUNDER	1964	7
GOM	155	ACADIAN_REDFISH	1964	203
GOM	163	LONGHORN_SCULPIN	1964	2
GOM	197	GOOSEFISH	1964	2
GOM	27	SMOOTH_SKATE	1964	1
GOM	28	THORNY_SKATE	1964	3
GOM	32	ATLANTIC_HERRING	1964	1
GOM	72	SILVER_HAKE	1964	11
GOM	73	ATLANTIC_COD	1964	1
GOM	74	HADDOCK	1964	57
GOM	75	POLLOCK	1964	2
GOM	77	RED_HAKE	1964	1
GOM	102	AMERICAN_PLAICE	1964	27
GOM	107	WITCH_FLOUNDER	1964	3
GOM	15	SPINY_DOGFISH	1964	1
GOM	155	ACADIAN_REDFISH	1964	1
GOM	163	LONGHORN_SCULPIN	1964	1
GOM	28	THORNY_SKATE	1964	4
GOM	32	ATLANTIC_HERRING	1964	2
GOM	503	LONGFIN_SQUID	1964	1
GOM	72	SILVER_HAKE	1964	48
GOM	73	ATLANTIC_COD	1964	1
GOM	74	HADDOCK	1964	4
GOM	77	RED_HAKE	1964	1
GOM	84	CUSK	1964	1
GOM	102	AMERICAN_PLAICE	1964	8
GOM	28	THORNY_SKATE	1964	4
GOM	72	SILVER_HAKE	1964	3
GOM	102	AMERICAN_PLAICE	1964	28
GOM	107	WITCH_FLOUNDER	1964	1
GOM	155	ACADIAN_REDFISH	1964	28
GOM	164	SEA_RAVEN	1964	2
GOM	193	OCEAN_POUT	1964	1
GOM	27	SMOOTH_SKATE	1964	3
GOM	28	THORNY_SKATE	1964	20
GOM	46	ATLANTIC_ARGENTINE	1964	1
GOM	72	SILVER_HAKE	1964	11
GOM	73	ATLANTIC_COD	1964	5
GOM	74	HADDOCK	1964	22
GOM	75	POLLOCK	1964	1
GOM	84	CUSK	1964	1
GOM	102	AMERICAN_PLAICE	1964	12
GOM	15	SPINY_DOGFISH	1964	2
GOM	155	ACADIAN_REDFISH	1964	9
GOM	192	ATLANTIC_WOLFFISH	1964	1
GOM	197	GOOSEFISH	1964	1
GOM	28	THORNY_SKATE	1964	2
GOM	72	SILVER_HAKE	1964	22
GOM	74	HADDOCK	1964	3
GOM	75	POLLOCK	1964	2
GOM	83	FOURBEARD_ROCKLING	1964	2
GOM	102	AMERICAN_PLAICE	1964	67
GOM	107	WITCH_FLOUNDER	1964	9
GOM	15	SPINY_DOGFISH	1964	10
GOM	155	ACADIAN_REDFISH	1964	74
GOM	28	THORNY_SKATE	1964	1
GOM	35	AMERICAN_SHAD	1964	1
GOM	72	SILVER_HAKE	1964	132
GOM	73	ATLANTIC_COD	1964	5
GOM	74	HADDOCK	1964	3
GOM	76	WHITE_HAKE	1964	2
GOM	77	RED_HAKE	1964	7
GOM	102	AMERICAN_PLAICE	1964	38
GOM	107	WITCH_FLOUNDER	1964	8
GOM	15	SPINY_DOGFISH	1964	5
GOM	155	ACADIAN_REDFISH	1964	3
GOM	164	SEA_RAVEN	1964	1
GOM	197	GOOSEFISH	1964	1
GOM	28	THORNY_SKATE	1964	4
GOM	72	SILVER_HAKE	1964	24
GOM	75	POLLOCK	1964	1
GOM	76	WHITE_HAKE	1964	5
GOM	77	RED_HAKE	1964	8
GOM	83	FOURBEARD_ROCKLING	1964	1
GOM	102	AMERICAN_PLAICE	1964	9
GOM	107	WITCH_FLOUNDER	1964	1
GOM	15	SPINY_DOGFISH	1964	28
GOM	155	ACADIAN_REDFISH	1964	22
GOM	164	SEA_RAVEN	1964	1
GOM	72	SILVER_HAKE	1964	1
GOM	73	ATLANTIC_COD	1964	4
GOM	74	HADDOCK	1964	23
GOM	75	POLLOCK	1964	1
GOM	76	WHITE_HAKE	1964	1
GOM	77	RED_HAKE	1964	2
GOM	84	CUSK	1964	1
GOM	102	AMERICAN_PLAICE	1964	9
GOM	15	SPINY_DOGFISH	1964	6
GOM	155	ACADIAN_REDFISH	1964	3
GOM	28	THORNY_SKATE	1964	7
GOM	72	SILVER_HAKE	1964	8
GOM	73	ATLANTIC_COD	1964	1
GOM	74	HADDOCK	1964	7
GOM	76	WHITE_HAKE	1964	3
GOM	102	AMERICAN_PLAICE	1964	6
GOM	15	SPINY_DOGFISH	1964	9
GOM	155	ACADIAN_REDFISH	1964	275
GOM	28	THORNY_SKATE	1964	4
GOM	72	SILVER_HAKE	1964	3
GOM	73	ATLANTIC_COD	1964	6
GOM	74	HADDOCK	1964	7
GOM	75	POLLOCK	1964	78
GOM	102	AMERICAN_PLAICE	1964	21
GOM	107	WITCH_FLOUNDER	1964	20
GOM	15	SPINY_DOGFISH	1964	13
GOM	155	ACADIAN_REDFISH	1964	103
GOM	197	GOOSEFISH	1964	2
GOM	32	ATLANTIC_HERRING	1964	1
GOM	72	SILVER_HAKE	1964	37
GOM	73	ATLANTIC_COD	1964	5
GOM	74	HADDOCK	1964	1
GOM	76	WHITE_HAKE	1964	8
GOM	77	RED_HAKE	1964	4
GOM	102	AMERICAN_PLAICE	1964	6
GOM	106	WINTER_FLOUNDER	1964	1
GOM	107	WITCH_FLOUNDER	1964	6
GOM	15	SPINY_DOGFISH	1964	6
GOM	155	ACADIAN_REDFISH	1964	1
GOM	28	THORNY_SKATE	1964	3
GOM	72	SILVER_HAKE	1964	3
GOM	74	HADDOCK	1964	7
GOM	76	WHITE_HAKE	1964	3
GOM	84	CUSK	1964	1
GOM	102	AMERICAN_PLAICE	1964	2
GOM	15	SPINY_DOGFISH	1964	2
GOM	155	ACADIAN_REDFISH	1964	4
GOM	192	ATLANTIC_WOLFFISH	1964	1
GOM	197	GOOSEFISH	1964	1
GOM	27	SMOOTH_SKATE	1964	1
GOM	28	THORNY_SKATE	1964	3
GOM	46	ATLANTIC_ARGENTINE	1964	1
GOM	72	SILVER_HAKE	1964	17
GOM	74	HADDOCK	1964	11
GOM	75	POLLOCK	1964	1
GOM	83	FOURBEARD_ROCKLING	1964	1
GOM	1	ATLANTIC_HAGFISH	1964	1
GOM	102	AMERICAN_PLAICE	1964	5
GOM	107	WITCH_FLOUNDER	1964	2
GOM	15	SPINY_DOGFISH	1964	3
GOM	155	ACADIAN_REDFISH	1964	3
GOM	28	THORNY_SKATE	1964	3
GOM	46	ATLANTIC_ARGENTINE	1964	1
GOM	72	SILVER_HAKE	1964	23
GOM	74	HADDOCK	1964	3
GOM	76	WHITE_HAKE	1964	2
GOM	102	AMERICAN_PLAICE	1964	11
GOM	15	SPINY_DOGFISH	1964	7
GOM	155	ACADIAN_REDFISH	1964	1
GOM	197	GOOSEFISH	1964	1
GOM	28	THORNY_SKATE	1964	1
GOM	32	ATLANTIC_HERRING	1964	4
GOM	72	SILVER_HAKE	1964	1
GOM	74	HADDOCK	1964	3
GOM	76	WHITE_HAKE	1964	1
GOM	107	WITCH_FLOUNDER	1964	4
GOM	15	SPINY_DOGFISH	1964	4
GOM	155	ACADIAN_REDFISH	1964	75
GOM	28	THORNY_SKATE	1964	1
GOM	32	ATLANTIC_HERRING	1964	1
GOM	502	NORTHERN_SHORTFIN_SQUID	1964	1
GOM	72	SILVER_HAKE	1964	4
GOM	73	ATLANTIC_COD	1964	7
GOM	74	HADDOCK	1964	19
GOM	75	POLLOCK	1964	5
GOM	77	RED_HAKE	1964	1
GOM	84	CUSK	1964	3
GOM	107	WITCH_FLOUNDER	1964	2
GOM	155	ACADIAN_REDFISH	1964	17
GOM	28	THORNY_SKATE	1964	1
GOM	72	SILVER_HAKE	1964	73
GOM	73	ATLANTIC_COD	1964	4
GOM	74	HADDOCK	1964	26
GOM	76	WHITE_HAKE	1964	1
GOM	84	CUSK	1964	1
GOM	102	AMERICAN_PLAICE	1964	4
GOM	107	WITCH_FLOUNDER	1964	3
GOM	155	ACADIAN_REDFISH	1964	9
GOM	197	GOOSEFISH	1964	2
GOM	28	THORNY_SKATE	1964	1
GOM	301	AMERICAN_LOBSTER	1964	1
GOM	46	ATLANTIC_ARGENTINE	1964	1
GOM	502	NORTHERN_SHORTFIN_SQUID	1964	1
GOM	72	SILVER_HAKE	1964	34
GOM	74	HADDOCK	1964	2
GOM	76	WHITE_HAKE	1964	8
GOM	107	WITCH_FLOUNDER	1964	1
GOM	155	ACADIAN_REDFISH	1964	41
GOM	28	THORNY_SKATE	1964	1
GOM	72	SILVER_HAKE	1964	1
GOM	74	HADDOCK	1964	3
GOM	155	ACADIAN_REDFISH	1964	27
GOM	46	ATLANTIC_ARGENTINE	1964	8
GOM	73	ATLANTIC_COD	1964	6
GOM	74	HADDOCK	1964	10
GOM	75	POLLOCK	1964	2
GOM	15	SPINY_DOGFISH	1964	2
GOM	163	LONGHORN_SCULPIN	1964	3
GOM	197	GOOSEFISH	1964	1
GOM	27	SMOOTH_SKATE	1964	1
GOM	28	THORNY_SKATE	1964	23
GOM	72	SILVER_HAKE	1964	10
GOM	74	HADDOCK	1964	28
GOM	76	WHITE_HAKE	1964	6
GOM	77	RED_HAKE	1964	3
GOM	102	AMERICAN_PLAICE	1964	2
GOM	15	SPINY_DOGFISH	1964	1
GOM	155	ACADIAN_REDFISH	1964	1
GOM	163	LONGHORN_SCULPIN	1964	1
GOM	72	SILVER_HAKE	1964	63
GOM	74	HADDOCK	1964	5
GOM	75	POLLOCK	1964	2
GOM	77	RED_HAKE	1964	2
GOM	102	AMERICAN_PLAICE	1964	36
GOM	107	WITCH_FLOUNDER	1964	1
GOM	155	ACADIAN_REDFISH	1964	1
GOM	28	THORNY_SKATE	1964	4
GOM	32	ATLANTIC_HERRING	1964	5
GOM	72	SILVER_HAKE	1964	33
GOM	73	ATLANTIC_COD	1964	1
GOM	74	HADDOCK	1964	4
GOM	75	POLLOCK	1964	2
GOM	83	FOURBEARD_ROCKLING	1964	1
GOM	102	AMERICAN_PLAICE	1964	1
GOM	155	ACADIAN_REDFISH	1964	1
GOM	197	GOOSEFISH	1964	2
GOM	27	SMOOTH_SKATE	1964	1
GOM	28	THORNY_SKATE	1964	2
GOM	46	ATLANTIC_ARGENTINE	1964	19
GOM	72	SILVER_HAKE	1964	5
GOM	74	HADDOCK	1964	18
GOM	76	WHITE_HAKE	1964	2
GOM	106	WINTER_FLOUNDER	1964	3
GOM	15	SPINY_DOGFISH	1964	2
GOM	163	LONGHORN_SCULPIN	1964	5
GOM	164	SEA_RAVEN	1964	4
GOM	165	ALLIGATORFISH	1964	2
GOM	192	ATLANTIC_WOLFFISH	1964	1
GOM	28	THORNY_SKATE	1964	1
GOM	73	ATLANTIC_COD	1964	10
GOM	74	HADDOCK	1964	47
GOM	106	WINTER_FLOUNDER	1964	6
GOM	15	SPINY_DOGFISH	1964	1
GOM	163	LONGHORN_SCULPIN	1964	2
GOM	164	SEA_RAVEN	1964	3
GOM	192	ATLANTIC_WOLFFISH	1964	1
GOM	27	SMOOTH_SKATE	1964	2
GOM	28	THORNY_SKATE	1964	1
GOM	73	ATLANTIC_COD	1964	7
GOM	74	HADDOCK	1964	52
GOM	76	WHITE_HAKE	1964	1
GOM	102	AMERICAN_PLAICE	1964	23
GOM	106	WINTER_FLOUNDER	1964	14
GOM	15	SPINY_DOGFISH	1964	6
GOM	155	ACADIAN_REDFISH	1964	1
GOM	163	LONGHORN_SCULPIN	1964	2
GOM	164	SEA_RAVEN	1964	1
GOM	165	ALLIGATORFISH	1964	2
GOM	193	OCEAN_POUT	1964	2
GOM	502	NORTHERN_SHORTFIN_SQUID	1964	13
GOM	73	ATLANTIC_COD	1964	8
GOM	74	HADDOCK	1964	250
GOM	102	AMERICAN_PLAICE	1964	2
GOM	107	WITCH_FLOUNDER	1964	5
GOM	15	SPINY_DOGFISH	1964	2
GOM	155	ACADIAN_REDFISH	1964	14
GOM	27	SMOOTH_SKATE	1964	1
GOM	72	SILVER_HAKE	1964	1
GOM	102	AMERICAN_PLAICE	1964	3
GOM	107	WITCH_FLOUNDER	1964	4
GOM	155	ACADIAN_REDFISH	1964	70
GOM	197	GOOSEFISH	1964	1
GOM	27	SMOOTH_SKATE	1964	1
GOM	28	THORNY_SKATE	1964	2
GOM	72	SILVER_HAKE	1964	48
GOM	74	HADDOCK	1964	10
GOM	76	WHITE_HAKE	1964	6
GOM	77	RED_HAKE	1964	12
GOM	102	AMERICAN_PLAICE	1964	6
GOM	15	SPINY_DOGFISH	1964	13
GOM	74	HADDOCK	1964	50
GOM	84	CUSK	1964	1
GOM	106	WINTER_FLOUNDER	1964	14
GOM	28	THORNY_SKATE	1964	2
GOM	73	ATLANTIC_COD	1964	13
GOM	74	HADDOCK	1964	128
GOM	76	WHITE_HAKE	1964	2
GOM	84	CUSK	1964	1
GOM	102	AMERICAN_PLAICE	1964	1
GOM	155	ACADIAN_REDFISH	1964	2
GOM	163	LONGHORN_SCULPIN	1964	1
GOM	74	HADDOCK	1964	51
GOM	76	WHITE_HAKE	1964	2
GOM	102	AMERICAN_PLAICE	1964	5
GOM	107	WITCH_FLOUNDER	1964	11
GOM	28	THORNY_SKATE	1964	1
GOM	33	ALEWIFE	1964	1
GOM	74	HADDOCK	1964	28
GOM	76	WHITE_HAKE	1964	5
GOM	84	CUSK	1964	1
GOM	1	ATLANTIC_HAGFISH	1964	1
GOM	102	AMERICAN_PLAICE	1964	5
GOM	106	WINTER_FLOUNDER	1964	1
GOM	15	SPINY_DOGFISH	1964	2
GOM	155	ACADIAN_REDFISH	1964	38
GOM	164	SEA_RAVEN	1964	3
GOM	192	ATLANTIC_WOLFFISH	1964	1
GOM	193	OCEAN_POUT	1964	1
GOM	32	ATLANTIC_HERRING	1964	2
GOM	502	NORTHERN_SHORTFIN_SQUID	1964	1
GOM	73	ATLANTIC_COD	1964	3
GOM	74	HADDOCK	1964	19
GOM	75	POLLOCK	1964	1
GOM	77	RED_HAKE	1964	2
GOM	102	AMERICAN_PLAICE	1964	15
GOM	106	WINTER_FLOUNDER	1964	1
GOM	15	SPINY_DOGFISH	1964	5
GOM	28	THORNY_SKATE	1964	23
GOM	502	NORTHERN_SHORTFIN_SQUID	1964	1
GOM	74	HADDOCK	1964	84
GOM	77	RED_HAKE	1964	10
GOM	1	ATLANTIC_HAGFISH	1964	1
GOM	107	WITCH_FLOUNDER	1964	1
GOM	155	ACADIAN_REDFISH	1964	7
GOM	163	LONGHORN_SCULPIN	1964	2
GOM	164	SEA_RAVEN	1964	1
GOM	27	SMOOTH_SKATE	1964	3
GOM	28	THORNY_SKATE	1964	5
GOM	72	SILVER_HAKE	1964	1
GOM	73	ATLANTIC_COD	1964	6
GOM	74	HADDOCK	1964	36
GOM	76	WHITE_HAKE	1964	3
GOM	77	RED_HAKE	1964	11
GOM	102	AMERICAN_PLAICE	1964	15
GOM	107	WITCH_FLOUNDER	1964	3
GOM	155	ACADIAN_REDFISH	1964	13
GOM	28	THORNY_SKATE	1964	5
GOM	32	ATLANTIC_HERRING	1964	1
GOM	72	SILVER_HAKE	1964	25
GOM	74	HADDOCK	1964	1
GOM	77	RED_HAKE	1964	2
GOM	102	AMERICAN_PLAICE	1964	3
GOM	107	WITCH_FLOUNDER	1964	1
GOM	15	SPINY_DOGFISH	1964	6
GOM	155	ACADIAN_REDFISH	1964	3185
GOM	27	SMOOTH_SKATE	1964	1
GOM	28	THORNY_SKATE	1964	6
GOM	502	NORTHERN_SHORTFIN_SQUID	1964	2
GOM	72	SILVER_HAKE	1964	34
GOM	74	HADDOCK	1964	16
GOM	76	WHITE_HAKE	1964	3
GOM	77	RED_HAKE	1964	3
GOM	84	CUSK	1964	3
GOM	102	AMERICAN_PLAICE	1964	5
GOM	15	SPINY_DOGFISH	1964	1
GOM	155	ACADIAN_REDFISH	1964	7
GOM	163	LONGHORN_SCULPIN	1964	1
GOM	27	SMOOTH_SKATE	1964	2
GOM	28	THORNY_SKATE	1964	1
GOM	72	SILVER_HAKE	1964	28
GOM	76	WHITE_HAKE	1964	1
GOM	77	RED_HAKE	1964	1
GOM	102	AMERICAN_PLAICE	1964	3
GOM	15	SPINY_DOGFISH	1964	1
GOM	155	ACADIAN_REDFISH	1964	11
GOM	197	GOOSEFISH	1964	1
GOM	27	SMOOTH_SKATE	1964	1
GOM	28	THORNY_SKATE	1964	1
GOM	72	SILVER_HAKE	1964	62
GOM	74	HADDOCK	1964	3
GOM	76	WHITE_HAKE	1964	1
GOM	77	RED_HAKE	1964	1
GOM	102	AMERICAN_PLAICE	1964	1
GOM	155	ACADIAN_REDFISH	1964	2
GOM	76	WHITE_HAKE	1964	1
GOM	15	SPINY_DOGFISH	1964	1
GOM	155	ACADIAN_REDFISH	1964	96
GOM	27	SMOOTH_SKATE	1964	1
GOM	28	THORNY_SKATE	1964	2
GOM	72	SILVER_HAKE	1964	3
GOM	73	ATLANTIC_COD	1964	30
GOM	74	HADDOCK	1964	6
GOM	75	POLLOCK	1964	23
GOM	1	ATLANTIC_HAGFISH	1964	1
GOM	102	AMERICAN_PLAICE	1964	38
GOM	107	WITCH_FLOUNDER	1964	10
GOM	15	SPINY_DOGFISH	1964	2
GOM	155	ACADIAN_REDFISH	1964	27
GOM	27	SMOOTH_SKATE	1964	1
GOM	28	THORNY_SKATE	1964	2
GOM	72	SILVER_HAKE	1964	35
GOM	74	HADDOCK	1964	1
GOM	76	WHITE_HAKE	1964	6
GOM	77	RED_HAKE	1964	2
GOM	83	FOURBEARD_ROCKLING	1964	2
GOM	102	AMERICAN_PLAICE	1964	19
GOM	107	WITCH_FLOUNDER	1964	4
GOM	15	SPINY_DOGFISH	1964	6
GOM	155	ACADIAN_REDFISH	1964	13
GOM	28	THORNY_SKATE	1964	1
GOM	32	ATLANTIC_HERRING	1964	4
GOM	72	SILVER_HAKE	1964	34
GOM	74	HADDOCK	1964	9
GOM	76	WHITE_HAKE	1964	1
GOM	102	AMERICAN_PLAICE	1964	9
GOM	107	WITCH_FLOUNDER	1964	4
GOM	15	SPINY_DOGFISH	1964	3
GOM	155	ACADIAN_REDFISH	1964	3
GOM	28	THORNY_SKATE	1964	1
GOM	72	SILVER_HAKE	1964	7
GOM	74	HADDOCK	1964	2
GOM	76	WHITE_HAKE	1964	3
GOM	84	CUSK	1964	1
GOM	102	AMERICAN_PLAICE	1964	20
GOM	155	ACADIAN_REDFISH	1964	18
GOM	27	SMOOTH_SKATE	1964	2
GOM	28	THORNY_SKATE	1964	5
GOM	32	ATLANTIC_HERRING	1964	1
GOM	72	SILVER_HAKE	1964	22
GOM	74	HADDOCK	1964	4
GOM	75	POLLOCK	1964	1
GOM	76	WHITE_HAKE	1964	1
GOM	77	RED_HAKE	1964	1
GOM	1	ATLANTIC_HAGFISH	1964	1
GOM	102	AMERICAN_PLAICE	1964	11
GOM	107	WITCH_FLOUNDER	1964	7
GOM	15	SPINY_DOGFISH	1964	1
GOM	155	ACADIAN_REDFISH	1964	13
GOM	197	GOOSEFISH	1964	2
GOM	28	THORNY_SKATE	1964	5
GOM	72	SILVER_HAKE	1964	20
GOM	74	HADDOCK	1964	11
GOM	76	WHITE_HAKE	1964	1
GOM	83	FOURBEARD_ROCKLING	1964	1
GOM	84	CUSK	1964	1
GOM	1	ATLANTIC_HAGFISH	1964	1
GOM	102	AMERICAN_PLAICE	1964	25
GOM	107	WITCH_FLOUNDER	1964	8
GOM	15	SPINY_DOGFISH	1964	13
GOM	155	ACADIAN_REDFISH	1964	32
GOM	164	SEA_RAVEN	1964	1
GOM	28	THORNY_SKATE	1964	2
GOM	72	SILVER_HAKE	1964	37
GOM	76	WHITE_HAKE	1964	5
GOM	102	AMERICAN_PLAICE	1964	6
GOM	107	WITCH_FLOUNDER	1964	7
GOM	15	SPINY_DOGFISH	1964	34
GOM	155	ACADIAN_REDFISH	1964	92
GOM	164	SEA_RAVEN	1964	2
GOM	192	ATLANTIC_WOLFFISH	1964	2
GOM	28	THORNY_SKATE	1964	3
GOM	32	ATLANTIC_HERRING	1964	1
GOM	33	ALEWIFE	1964	2
GOM	46	ATLANTIC_ARGENTINE	1964	1
GOM	72	SILVER_HAKE	1964	72
GOM	73	ATLANTIC_COD	1964	31
GOM	74	HADDOCK	1964	22
GOM	75	POLLOCK	1964	36
GOM	76	WHITE_HAKE	1964	4
GOM	77	RED_HAKE	1964	9
GOM	102	AMERICAN_PLAICE	1964	19
GOM	107	WITCH_FLOUNDER	1964	17
GOM	15	SPINY_DOGFISH	1964	1
GOM	155	ACADIAN_REDFISH	1964	5
GOM	28	THORNY_SKATE	1964	3
GOM	32	ATLANTIC_HERRING	1964	1
GOM	72	SILVER_HAKE	1964	33
GOM	74	HADDOCK	1964	6
GOM	75	POLLOCK	1964	2
GOM	76	WHITE_HAKE	1964	13
GOM	102	AMERICAN_PLAICE	1964	6
GOM	107	WITCH_FLOUNDER	1964	9
GOM	15	SPINY_DOGFISH	1964	1
GOM	155	ACADIAN_REDFISH	1964	9
GOM	28	THORNY_SKATE	1964	2
GOM	32	ATLANTIC_HERRING	1964	1
GOM	72	SILVER_HAKE	1964	50
GOM	74	HADDOCK	1964	13
GOM	75	POLLOCK	1964	1
GOM	76	WHITE_HAKE	1964	4
GOM	77	RED_HAKE	1964	5
GOM	102	AMERICAN_PLAICE	1964	16
GOM	107	WITCH_FLOUNDER	1964	9
GOM	15	SPINY_DOGFISH	1964	3
GOM	155	ACADIAN_REDFISH	1964	59
GOM	28	THORNY_SKATE	1964	1
GOM	72	SILVER_HAKE	1964	24
GOM	74	HADDOCK	1964	12
GOM	75	POLLOCK	1964	2
GOM	76	WHITE_HAKE	1964	7
GOM	77	RED_HAKE	1964	6
GOM	102	AMERICAN_PLAICE	1964	3
GOM	107	WITCH_FLOUNDER	1964	3
GOM	15	SPINY_DOGFISH	1964	1
GOM	155	ACADIAN_REDFISH	1964	113
GOM	28	THORNY_SKATE	1964	1
GOM	74	HADDOCK	1964	6
GOM	75	POLLOCK	1964	2
GOM	76	WHITE_HAKE	1964	1
GOM	77	RED_HAKE	1964	4
GOM	84	CUSK	1964	1
GOM	102	AMERICAN_PLAICE	1964	9
GOM	107	WITCH_FLOUNDER	1964	6
GOM	15	SPINY_DOGFISH	1964	2
GOM	155	ACADIAN_REDFISH	1964	8
GOM	164	SEA_RAVEN	1964	2
GOM	197	GOOSEFISH	1964	1
GOM	28	THORNY_SKATE	1964	4
GOM	32	ATLANTIC_HERRING	1964	2
GOM	72	SILVER_HAKE	1964	2
GOM	73	ATLANTIC_COD	1964	1
GOM	74	HADDOCK	1964	2
GOM	76	WHITE_HAKE	1964	10
GOM	77	RED_HAKE	1964	21
GOM	102	AMERICAN_PLAICE	1964	57
GOM	107	WITCH_FLOUNDER	1964	9
GOM	15	SPINY_DOGFISH	1964	141
GOM	155	ACADIAN_REDFISH	1964	498
GOM	164	SEA_RAVEN	1964	1
GOM	193	OCEAN_POUT	1964	1
GOM	33	ALEWIFE	1964	1
GOM	502	NORTHERN_SHORTFIN_SQUID	1964	2
GOM	72	SILVER_HAKE	1964	183
GOM	73	ATLANTIC_COD	1964	4
GOM	74	HADDOCK	1964	6
GOM	75	POLLOCK	1964	1
GOM	76	WHITE_HAKE	1964	5
GOM	77	RED_HAKE	1964	2
GOM	102	AMERICAN_PLAICE	1964	17
GOM	107	WITCH_FLOUNDER	1964	4
GOM	15	SPINY_DOGFISH	1964	3
GOM	155	ACADIAN_REDFISH	1964	2
GOM	164	SEA_RAVEN	1964	1
GOM	197	GOOSEFISH	1964	1
GOM	28	THORNY_SKATE	1964	2
GOM	32	ATLANTIC_HERRING	1964	3
GOM	72	SILVER_HAKE	1964	25
GOM	76	WHITE_HAKE	1964	4
GOM	77	RED_HAKE	1964	7
GOM	83	FOURBEARD_ROCKLING	1964	2
GOM	102	AMERICAN_PLAICE	1965	12
GOM	107	WITCH_FLOUNDER	1965	1
GOM	155	ACADIAN_REDFISH	1965	12
GOM	163	LONGHORN_SCULPIN	1965	9
GOM	164	SEA_RAVEN	1965	1
GOM	27	SMOOTH_SKATE	1965	18
GOM	28	THORNY_SKATE	1965	2
GOM	32	ATLANTIC_HERRING	1965	1
GOM	72	SILVER_HAKE	1965	6
GOM	73	ATLANTIC_COD	1965	17
GOM	74	HADDOCK	1965	89
GOM	75	POLLOCK	1965	5
GOM	76	WHITE_HAKE	1965	3
GOM	77	RED_HAKE	1965	1
GOM	84	CUSK	1965	1
GOM	102	AMERICAN_PLAICE	1965	9
GOM	106	WINTER_FLOUNDER	1965	2
GOM	107	WITCH_FLOUNDER	1965	11
GOM	163	LONGHORN_SCULPIN	1965	4
GOM	28	THORNY_SKATE	1965	3
GOM	32	ATLANTIC_HERRING	1965	31
GOM	72	SILVER_HAKE	1965	13
GOM	74	HADDOCK	1965	4
GOM	76	WHITE_HAKE	1965	2
GOM	77	RED_HAKE	1965	7
GOM	102	AMERICAN_PLAICE	1965	10
GOM	107	WITCH_FLOUNDER	1965	4
GOM	155	ACADIAN_REDFISH	1965	37
GOM	192	ATLANTIC_WOLFFISH	1965	2
GOM	193	OCEAN_POUT	1965	3
GOM	197	GOOSEFISH	1965	2
GOM	28	THORNY_SKATE	1965	2
GOM	32	ATLANTIC_HERRING	1965	43
GOM	73	ATLANTIC_COD	1965	19
GOM	74	HADDOCK	1965	45
GOM	75	POLLOCK	1965	2
GOM	77	RED_HAKE	1965	1
GOM	84	CUSK	1965	2
GOM	102	AMERICAN_PLAICE	1965	48
GOM	107	WITCH_FLOUNDER	1965	4
GOM	155	ACADIAN_REDFISH	1965	59
GOM	197	GOOSEFISH	1965	1
GOM	27	SMOOTH_SKATE	1965	2
GOM	28	THORNY_SKATE	1965	1
GOM	33	ALEWIFE	1965	4
GOM	72	SILVER_HAKE	1965	38
GOM	73	ATLANTIC_COD	1965	2
GOM	74	HADDOCK	1965	9
GOM	75	POLLOCK	1965	2
GOM	77	RED_HAKE	1965	1
GOM	83	FOURBEARD_ROCKLING	1965	4
GOM	84	CUSK	1965	1
GOM	102	AMERICAN_PLAICE	1965	32
GOM	107	WITCH_FLOUNDER	1965	2
GOM	155	ACADIAN_REDFISH	1965	10
GOM	28	THORNY_SKATE	1965	3
GOM	72	SILVER_HAKE	1965	2
GOM	74	HADDOCK	1965	1
GOM	76	WHITE_HAKE	1965	1
GOM	102	AMERICAN_PLAICE	1965	1
GOM	155	ACADIAN_REDFISH	1965	12
GOM	72	SILVER_HAKE	1965	5
GOM	73	ATLANTIC_COD	1965	2
GOM	74	HADDOCK	1965	22
GOM	75	POLLOCK	1965	2
GOM	76	WHITE_HAKE	1965	1
GOM	84	CUSK	1965	3
GOM	102	AMERICAN_PLAICE	1965	170
GOM	107	WITCH_FLOUNDER	1965	17
GOM	15	SPINY_DOGFISH	1965	2
GOM	155	ACADIAN_REDFISH	1965	28
GOM	197	GOOSEFISH	1965	1
GOM	28	THORNY_SKATE	1965	7
GOM	32	ATLANTIC_HERRING	1965	3
GOM	83	FOURBEARD_ROCKLING	1965	1
GOM	15	SPINY_DOGFISH	1965	58
GOM	155	ACADIAN_REDFISH	1965	285
GOM	163	LONGHORN_SCULPIN	1965	7
GOM	192	ATLANTIC_WOLFFISH	1965	11
GOM	193	OCEAN_POUT	1965	1
GOM	197	GOOSEFISH	1965	1
GOM	28	THORNY_SKATE	1965	1
GOM	502	NORTHERN_SHORTFIN_SQUID	1965	9
GOM	73	ATLANTIC_COD	1965	11
GOM	74	HADDOCK	1965	43
GOM	75	POLLOCK	1965	1
GOM	102	AMERICAN_PLAICE	1965	33
GOM	107	WITCH_FLOUNDER	1965	1
GOM	15	SPINY_DOGFISH	1965	185
GOM	155	ACADIAN_REDFISH	1965	75
GOM	163	LONGHORN_SCULPIN	1965	1
GOM	192	ATLANTIC_WOLFFISH	1965	1
GOM	193	OCEAN_POUT	1965	5
GOM	197	GOOSEFISH	1965	1
GOM	32	ATLANTIC_HERRING	1965	1
GOM	73	ATLANTIC_COD	1965	32
GOM	74	HADDOCK	1965	67
GOM	75	POLLOCK	1965	3
GOM	84	CUSK	1965	2
GOM	102	AMERICAN_PLAICE	1965	63
GOM	106	WINTER_FLOUNDER	1965	1
GOM	107	WITCH_FLOUNDER	1965	2
GOM	15	SPINY_DOGFISH	1965	6
GOM	155	ACADIAN_REDFISH	1965	97
GOM	27	SMOOTH_SKATE	1965	1
GOM	28	THORNY_SKATE	1965	7
GOM	32	ATLANTIC_HERRING	1965	1
GOM	72	SILVER_HAKE	1965	55
GOM	74	HADDOCK	1965	1
GOM	75	POLLOCK	1965	1
GOM	76	WHITE_HAKE	1965	1
GOM	77	RED_HAKE	1965	4
GOM	102	AMERICAN_PLAICE	1965	22
GOM	107	WITCH_FLOUNDER	1965	3
GOM	15	SPINY_DOGFISH	1965	80
GOM	155	ACADIAN_REDFISH	1965	250
GOM	164	SEA_RAVEN	1965	1
GOM	192	ATLANTIC_WOLFFISH	1965	16
GOM	28	THORNY_SKATE	1965	2
GOM	33	ALEWIFE	1965	1
GOM	73	ATLANTIC_COD	1965	1
GOM	74	HADDOCK	1965	3
GOM	84	CUSK	1965	2
GOM	102	AMERICAN_PLAICE	1965	6
GOM	107	WITCH_FLOUNDER	1965	27
GOM	15	SPINY_DOGFISH	1965	12
GOM	155	ACADIAN_REDFISH	1965	53
GOM	27	SMOOTH_SKATE	1965	1
GOM	28	THORNY_SKATE	1965	3
GOM	72	SILVER_HAKE	1965	111
GOM	77	RED_HAKE	1965	1
GOM	83	FOURBEARD_ROCKLING	1965	2
GOM	102	AMERICAN_PLAICE	1965	109
GOM	107	WITCH_FLOUNDER	1965	10
GOM	15	SPINY_DOGFISH	1965	7
GOM	155	ACADIAN_REDFISH	1965	910
GOM	28	THORNY_SKATE	1965	3
GOM	32	ATLANTIC_HERRING	1965	4
GOM	502	NORTHERN_SHORTFIN_SQUID	1965	11
GOM	72	SILVER_HAKE	1965	281
GOM	73	ATLANTIC_COD	1965	1
GOM	76	WHITE_HAKE	1965	4
GOM	1	ATLANTIC_HAGFISH	1965	1
GOM	102	AMERICAN_PLAICE	1965	30
GOM	15	SPINY_DOGFISH	1965	14
GOM	192	ATLANTIC_WOLFFISH	1965	1
GOM	28	THORNY_SKATE	1965	2
GOM	72	SILVER_HAKE	1965	7
GOM	74	HADDOCK	1965	7
GOM	75	POLLOCK	1965	1
GOM	76	WHITE_HAKE	1965	6
GOM	102	AMERICAN_PLAICE	1965	29
GOM	15	SPINY_DOGFISH	1965	5
GOM	155	ACADIAN_REDFISH	1965	3
GOM	197	GOOSEFISH	1965	1
GOM	28	THORNY_SKATE	1965	4
GOM	32	ATLANTIC_HERRING	1965	1
GOM	72	SILVER_HAKE	1965	14
GOM	74	HADDOCK	1965	3
GOM	76	WHITE_HAKE	1965	1
GOM	77	RED_HAKE	1965	3
GOM	83	FOURBEARD_ROCKLING	1965	1
GOM	102	AMERICAN_PLAICE	1965	13
GOM	15	SPINY_DOGFISH	1965	16
GOM	155	ACADIAN_REDFISH	1965	7
GOM	28	THORNY_SKATE	1965	2
GOM	32	ATLANTIC_HERRING	1965	2
GOM	502	NORTHERN_SHORTFIN_SQUID	1965	1
GOM	72	SILVER_HAKE	1965	12
GOM	74	HADDOCK	1965	23
GOM	75	POLLOCK	1965	5
GOM	76	WHITE_HAKE	1965	7
GOM	77	RED_HAKE	1965	1
GOM	102	AMERICAN_PLAICE	1965	11
GOM	15	SPINY_DOGFISH	1965	8
GOM	155	ACADIAN_REDFISH	1965	10
GOM	197	GOOSEFISH	1965	1
GOM	27	SMOOTH_SKATE	1965	21
GOM	28	THORNY_SKATE	1965	6
GOM	32	ATLANTIC_HERRING	1965	6
GOM	72	SILVER_HAKE	1965	9
GOM	74	HADDOCK	1965	5
GOM	76	WHITE_HAKE	1965	1
GOM	102	AMERICAN_PLAICE	1965	25
GOM	107	WITCH_FLOUNDER	1965	1
GOM	15	SPINY_DOGFISH	1965	1
GOM	155	ACADIAN_REDFISH	1965	3
GOM	27	SMOOTH_SKATE	1965	1
GOM	28	THORNY_SKATE	1965	3
GOM	32	ATLANTIC_HERRING	1965	2
GOM	72	SILVER_HAKE	1965	6
GOM	74	HADDOCK	1965	3
GOM	76	WHITE_HAKE	1965	3
GOM	102	AMERICAN_PLAICE	1965	1
GOM	107	WITCH_FLOUNDER	1965	1
GOM	15	SPINY_DOGFISH	1965	5
GOM	155	ACADIAN_REDFISH	1965	1
GOM	163	LONGHORN_SCULPIN	1965	1
GOM	27	SMOOTH_SKATE	1965	2
GOM	28	THORNY_SKATE	1965	1
GOM	72	SILVER_HAKE	1965	23
GOM	74	HADDOCK	1965	3
GOM	76	WHITE_HAKE	1965	1
GOM	107	WITCH_FLOUNDER	1965	2
GOM	15	SPINY_DOGFISH	1965	2
GOM	155	ACADIAN_REDFISH	1965	1
GOM	27	SMOOTH_SKATE	1965	1
GOM	28	THORNY_SKATE	1965	2
GOM	32	ATLANTIC_HERRING	1965	3
GOM	72	SILVER_HAKE	1965	22
GOM	74	HADDOCK	1965	8
GOM	75	POLLOCK	1965	1
GOM	76	WHITE_HAKE	1965	4
GOM	102	AMERICAN_PLAICE	1965	11
GOM	107	WITCH_FLOUNDER	1965	6
GOM	15	SPINY_DOGFISH	1965	3
GOM	155	ACADIAN_REDFISH	1965	25
GOM	164	SEA_RAVEN	1965	2
GOM	27	SMOOTH_SKATE	1965	4
GOM	28	THORNY_SKATE	1965	4
GOM	46	ATLANTIC_ARGENTINE	1965	2
GOM	72	SILVER_HAKE	1965	23
GOM	74	HADDOCK	1965	26
GOM	76	WHITE_HAKE	1965	4
GOM	77	RED_HAKE	1965	1
GOM	84	CUSK	1965	3
GOM	102	AMERICAN_PLAICE	1965	2
GOM	15	SPINY_DOGFISH	1965	3
GOM	155	ACADIAN_REDFISH	1965	4
GOM	27	SMOOTH_SKATE	1965	1
GOM	72	SILVER_HAKE	1965	11
GOM	155	ACADIAN_REDFISH	1965	3
GOM	197	GOOSEFISH	1965	1
GOM	28	THORNY_SKATE	1965	4
GOM	46	ATLANTIC_ARGENTINE	1965	5
GOM	73	ATLANTIC_COD	1965	1
GOM	74	HADDOCK	1965	18
GOM	84	CUSK	1965	2
GOM	74	HADDOCK	1965	2
GOM	73	ATLANTIC_COD	1965	1
GOM	74	HADDOCK	1965	35
GOM	75	POLLOCK	1965	5
GOM	107	WITCH_FLOUNDER	1965	2
GOM	15	SPINY_DOGFISH	1965	2
GOM	155	ACADIAN_REDFISH	1965	17
GOM	197	GOOSEFISH	1965	1
GOM	28	THORNY_SKATE	1965	16
GOM	46	ATLANTIC_ARGENTINE	1965	29
GOM	72	SILVER_HAKE	1965	35
GOM	74	HADDOCK	1965	8
GOM	75	POLLOCK	1965	2
GOM	76	WHITE_HAKE	1965	10
GOM	155	ACADIAN_REDFISH	1965	3
GOM	27	SMOOTH_SKATE	1965	14
GOM	28	THORNY_SKATE	1965	6
GOM	46	ATLANTIC_ARGENTINE	1965	6
GOM	72	SILVER_HAKE	1965	28
GOM	73	ATLANTIC_COD	1965	1
GOM	74	HADDOCK	1965	12
GOM	76	WHITE_HAKE	1965	1
GOM	106	WINTER_FLOUNDER	1965	1
GOM	15	SPINY_DOGFISH	1965	1
GOM	155	ACADIAN_REDFISH	1965	219
GOM	27	SMOOTH_SKATE	1965	4
GOM	28	THORNY_SKATE	1965	2
GOM	46	ATLANTIC_ARGENTINE	1965	14
GOM	72	SILVER_HAKE	1965	20
GOM	74	HADDOCK	1965	8
GOM	76	WHITE_HAKE	1965	1
GOM	84	CUSK	1965	2
GOM	102	AMERICAN_PLAICE	1965	2
GOM	106	WINTER_FLOUNDER	1965	4
GOM	155	ACADIAN_REDFISH	1965	2
GOM	164	SEA_RAVEN	1965	6
GOM	193	OCEAN_POUT	1965	1
GOM	28	THORNY_SKATE	1965	2
GOM	32	ATLANTIC_HERRING	1965	1
GOM	73	ATLANTIC_COD	1965	9
GOM	74	HADDOCK	1965	243
GOM	76	WHITE_HAKE	1965	2
GOM	102	AMERICAN_PLAICE	1965	9
GOM	106	WINTER_FLOUNDER	1965	15
GOM	155	ACADIAN_REDFISH	1965	1
GOM	163	LONGHORN_SCULPIN	1965	18
GOM	164	SEA_RAVEN	1965	3
GOM	165	ALLIGATORFISH	1965	2
GOM	192	ATLANTIC_WOLFFISH	1965	1
GOM	32	ATLANTIC_HERRING	1965	1
GOM	73	ATLANTIC_COD	1965	7
GOM	74	HADDOCK	1965	137
GOM	76	WHITE_HAKE	1965	1
GOM	106	WINTER_FLOUNDER	1965	17
GOM	107	WITCH_FLOUNDER	1965	1
GOM	163	LONGHORN_SCULPIN	1965	2
GOM	164	SEA_RAVEN	1965	1
GOM	192	ATLANTIC_WOLFFISH	1965	1
GOM	73	ATLANTIC_COD	1965	6
GOM	74	HADDOCK	1965	143
GOM	75	POLLOCK	1965	4
GOM	76	WHITE_HAKE	1965	1
GOM	102	AMERICAN_PLAICE	1965	2
GOM	106	WINTER_FLOUNDER	1965	11
GOM	155	ACADIAN_REDFISH	1965	1
GOM	163	LONGHORN_SCULPIN	1965	1
GOM	164	SEA_RAVEN	1965	1
GOM	28	THORNY_SKATE	1965	1
GOM	301	AMERICAN_LOBSTER	1965	1
GOM	73	ATLANTIC_COD	1965	3
GOM	74	HADDOCK	1965	103
GOM	102	AMERICAN_PLAICE	1965	1
GOM	155	ACADIAN_REDFISH	1965	4
GOM	73	ATLANTIC_COD	1965	13
GOM	74	HADDOCK	1965	42
GOM	75	POLLOCK	1965	9
GOM	102	AMERICAN_PLAICE	1965	10
GOM	107	WITCH_FLOUNDER	1965	37
GOM	15	SPINY_DOGFISH	1965	3
GOM	155	ACADIAN_REDFISH	1965	7
GOM	27	SMOOTH_SKATE	1965	13
GOM	28	THORNY_SKATE	1965	2
GOM	72	SILVER_HAKE	1965	2
GOM	73	ATLANTIC_COD	1965	1
GOM	74	HADDOCK	1965	2
GOM	76	WHITE_HAKE	1965	6
GOM	102	AMERICAN_PLAICE	1965	30
GOM	155	ACADIAN_REDFISH	1965	1
GOM	165	ALLIGATORFISH	1965	2
GOM	28	THORNY_SKATE	1965	11
GOM	73	ATLANTIC_COD	1965	1
GOM	74	HADDOCK	1965	97
GOM	76	WHITE_HAKE	1965	32
GOM	77	RED_HAKE	1965	22
GOM	28	THORNY_SKATE	1965	2
GOM	102	AMERICAN_PLAICE	1965	12
GOM	107	WITCH_FLOUNDER	1965	10
GOM	155	ACADIAN_REDFISH	1965	5
GOM	73	ATLANTIC_COD	1965	2
GOM	74	HADDOCK	1965	14
GOM	76	WHITE_HAKE	1965	4
GOM	84	CUSK	1965	2
GOM	102	AMERICAN_PLAICE	1965	1
GOM	107	WITCH_FLOUNDER	1965	1
GOM	15	SPINY_DOGFISH	1965	167
GOM	155	ACADIAN_REDFISH	1965	14
GOM	163	LONGHORN_SCULPIN	1965	1
GOM	165	ALLIGATORFISH	1965	1
GOM	27	SMOOTH_SKATE	1965	1
GOM	28	THORNY_SKATE	1965	15
GOM	73	ATLANTIC_COD	1965	13
GOM	74	HADDOCK	1965	106
GOM	75	POLLOCK	1965	1
GOM	76	WHITE_HAKE	1965	2
GOM	84	CUSK	1965	5
GOM	102	AMERICAN_PLAICE	1965	4
GOM	15	SPINY_DOGFISH	1965	14
GOM	155	ACADIAN_REDFISH	1965	32
GOM	164	SEA_RAVEN	1965	1
GOM	165	ALLIGATORFISH	1965	3
GOM	193	OCEAN_POUT	1965	5
GOM	27	SMOOTH_SKATE	1965	3
GOM	28	THORNY_SKATE	1965	4
GOM	73	ATLANTIC_COD	1965	4
GOM	74	HADDOCK	1965	71
GOM	76	WHITE_HAKE	1965	19
GOM	155	ACADIAN_REDFISH	1965	93
GOM	165	ALLIGATORFISH	1965	3
GOM	28	THORNY_SKATE	1965	2
GOM	73	ATLANTIC_COD	1965	22
GOM	74	HADDOCK	1965	224
GOM	84	CUSK	1965	1
GOM	102	AMERICAN_PLAICE	1965	1
GOM	107	WITCH_FLOUNDER	1965	1
GOM	155	ACADIAN_REDFISH	1965	134
GOM	27	SMOOTH_SKATE	1965	1
GOM	72	SILVER_HAKE	1965	19
GOM	74	HADDOCK	1965	2
GOM	75	POLLOCK	1965	1
GOM	102	AMERICAN_PLAICE	1965	1
GOM	107	WITCH_FLOUNDER	1965	4
GOM	15	SPINY_DOGFISH	1965	1
GOM	155	ACADIAN_REDFISH	1965	252
GOM	72	SILVER_HAKE	1965	4
GOM	73	ATLANTIC_COD	1965	1
GOM	74	HADDOCK	1965	6
GOM	75	POLLOCK	1965	1
GOM	77	RED_HAKE	1965	1
GOM	84	CUSK	1965	2
GOM	102	AMERICAN_PLAICE	1965	6
GOM	107	WITCH_FLOUNDER	1965	1
GOM	15	SPINY_DOGFISH	1965	2
GOM	155	ACADIAN_REDFISH	1965	20
GOM	28	THORNY_SKATE	1965	3
GOM	32	ATLANTIC_HERRING	1965	1
GOM	72	SILVER_HAKE	1965	418
GOM	73	ATLANTIC_COD	1965	1
GOM	76	WHITE_HAKE	1965	10
GOM	102	AMERICAN_PLAICE	1965	6
GOM	15	SPINY_DOGFISH	1965	1
GOM	155	ACADIAN_REDFISH	1965	5
GOM	27	SMOOTH_SKATE	1965	2
GOM	72	SILVER_HAKE	1965	7
GOM	75	POLLOCK	1965	3
GOM	76	WHITE_HAKE	1965	3
GOM	102	AMERICAN_PLAICE	1965	49
GOM	15	SPINY_DOGFISH	1965	1
GOM	155	ACADIAN_REDFISH	1965	27
GOM	27	SMOOTH_SKATE	1965	1
GOM	28	THORNY_SKATE	1965	7
GOM	72	SILVER_HAKE	1965	52
GOM	74	HADDOCK	1965	1
GOM	75	POLLOCK	1965	2
GOM	76	WHITE_HAKE	1965	4
GOM	77	RED_HAKE	1965	1
GOM	102	AMERICAN_PLAICE	1965	50
GOM	107	WITCH_FLOUNDER	1965	5
GOM	15	SPINY_DOGFISH	1965	3
GOM	155	ACADIAN_REDFISH	1965	50
GOM	197	GOOSEFISH	1965	1
GOM	27	SMOOTH_SKATE	1965	1
GOM	28	THORNY_SKATE	1965	14
GOM	32	ATLANTIC_HERRING	1965	3
GOM	72	SILVER_HAKE	1965	10
GOM	74	HADDOCK	1965	9
GOM	76	WHITE_HAKE	1965	3
GOM	77	RED_HAKE	1965	2
GOM	102	AMERICAN_PLAICE	1965	47
GOM	107	WITCH_FLOUNDER	1965	12
GOM	155	ACADIAN_REDFISH	1965	22
GOM	197	GOOSEFISH	1965	1
GOM	27	SMOOTH_SKATE	1965	6
GOM	28	THORNY_SKATE	1965	11
GOM	32	ATLANTIC_HERRING	1965	1
GOM	72	SILVER_HAKE	1965	19
GOM	73	ATLANTIC_COD	1965	1
GOM	76	WHITE_HAKE	1965	5
GOM	102	AMERICAN_PLAICE	1965	40
GOM	107	WITCH_FLOUNDER	1965	3
GOM	155	ACADIAN_REDFISH	1965	88
GOM	197	GOOSEFISH	1965	1
GOM	28	THORNY_SKATE	1965	3
GOM	72	SILVER_HAKE	1965	13
GOM	76	WHITE_HAKE	1965	2
GOM	77	RED_HAKE	1965	1
GOM	83	FOURBEARD_ROCKLING	1965	1
GOM	102	AMERICAN_PLAICE	1965	11
GOM	107	WITCH_FLOUNDER	1965	5
GOM	155	ACADIAN_REDFISH	1965	23
GOM	197	GOOSEFISH	1965	1
GOM	72	SILVER_HAKE	1965	7
GOM	76	WHITE_HAKE	1965	3
GOM	102	AMERICAN_PLAICE	1965	13
GOM	15	SPINY_DOGFISH	1965	1
GOM	155	ACADIAN_REDFISH	1965	14
GOM	32	ATLANTIC_HERRING	1965	4
GOM	72	SILVER_HAKE	1965	4
GOM	74	HADDOCK	1965	1
GOM	75	POLLOCK	1965	2
GOM	76	WHITE_HAKE	1965	3
GOM	102	AMERICAN_PLAICE	1965	17
GOM	107	WITCH_FLOUNDER	1965	23
GOM	155	ACADIAN_REDFISH	1965	12
GOM	28	THORNY_SKATE	1965	5
GOM	72	SILVER_HAKE	1965	99
GOM	73	ATLANTIC_COD	1965	1
GOM	74	HADDOCK	1965	1
GOM	76	WHITE_HAKE	1965	17
GOM	77	RED_HAKE	1965	1
GOM	83	FOURBEARD_ROCKLING	1965	1
GOM	102	AMERICAN_PLAICE	1965	7
GOM	107	WITCH_FLOUNDER	1965	13
GOM	155	ACADIAN_REDFISH	1965	1
GOM	197	GOOSEFISH	1965	2
GOM	27	SMOOTH_SKATE	1965	1
GOM	28	THORNY_SKATE	1965	1
GOM	502	NORTHERN_SHORTFIN_SQUID	1965	1
GOM	73	ATLANTIC_COD	1965	1
GOM	74	HADDOCK	1965	19
GOM	75	POLLOCK	1965	1
GOM	76	WHITE_HAKE	1965	49
GOM	77	RED_HAKE	1965	2
GOM	102	AMERICAN_PLAICE	1965	14
GOM	107	WITCH_FLOUNDER	1965	7
GOM	155	ACADIAN_REDFISH	1965	35
GOM	164	SEA_RAVEN	1965	1
GOM	192	ATLANTIC_WOLFFISH	1965	1
GOM	27	SMOOTH_SKATE	1965	2
GOM	28	THORNY_SKATE	1965	4
GOM	32	ATLANTIC_HERRING	1965	2
GOM	72	SILVER_HAKE	1965	2
GOM	73	ATLANTIC_COD	1965	4
GOM	74	HADDOCK	1965	5
GOM	75	POLLOCK	1965	2
GOM	76	WHITE_HAKE	1965	13
GOM	77	RED_HAKE	1965	6
GOM	84	CUSK	1965	1
GOM	102	AMERICAN_PLAICE	1965	2
GOM	155	ACADIAN_REDFISH	1965	15
GOM	33	ALEWIFE	1965	5
GOM	72	SILVER_HAKE	1965	9
GOM	74	HADDOCK	1965	1
GOM	76	WHITE_HAKE	1965	2
GOM	102	AMERICAN_PLAICE	1965	63
GOM	107	WITCH_FLOUNDER	1965	6
GOM	155	ACADIAN_REDFISH	1965	528
GOM	197	GOOSEFISH	1965	1
GOM	35	AMERICAN_SHAD	1965	2
GOM	502	NORTHERN_SHORTFIN_SQUID	1965	5
GOM	72	SILVER_HAKE	1965	166
GOM	73	ATLANTIC_COD	1965	88
GOM	74	HADDOCK	1965	45
GOM	75	POLLOCK	1965	3
GOM	76	WHITE_HAKE	1965	10
GOM	77	RED_HAKE	1965	6
GOM	102	AMERICAN_PLAICE	1965	40
GOM	107	WITCH_FLOUNDER	1965	18
GOM	155	ACADIAN_REDFISH	1965	354
GOM	164	SEA_RAVEN	1965	1
GOM	32	ATLANTIC_HERRING	1965	1
GOM	72	SILVER_HAKE	1965	31
GOM	73	ATLANTIC_COD	1965	5
GOM	74	HADDOCK	1965	10
GOM	76	WHITE_HAKE	1965	5
GOM	77	RED_HAKE	1965	8
GOM	83	FOURBEARD_ROCKLING	1965	1
GOM	84	CUSK	1965	1
GOM	102	AMERICAN_PLAICE	1965	37
GOM	106	WINTER_FLOUNDER	1965	1
GOM	107	WITCH_FLOUNDER	1965	30
GOM	15	SPINY_DOGFISH	1965	1
GOM	155	ACADIAN_REDFISH	1965	224
GOM	164	SEA_RAVEN	1965	4
GOM	192	ATLANTIC_WOLFFISH	1965	1
GOM	197	GOOSEFISH	1965	2
GOM	28	THORNY_SKATE	1965	2
GOM	72	SILVER_HAKE	1965	166
GOM	73	ATLANTIC_COD	1965	19
GOM	74	HADDOCK	1965	14
GOM	75	POLLOCK	1965	7
GOM	76	WHITE_HAKE	1965	13
GOM	77	RED_HAKE	1965	33
GOM	102	AMERICAN_PLAICE	1965	103
GOM	107	WITCH_FLOUNDER	1965	23
GOM	15	SPINY_DOGFISH	1965	46
GOM	155	ACADIAN_REDFISH	1965	292
GOM	28	THORNY_SKATE	1965	1
GOM	32	ATLANTIC_HERRING	1965	5
GOM	33	ALEWIFE	1965	1
GOM	72	SILVER_HAKE	1965	447
GOM	73	ATLANTIC_COD	1965	1
GOM	75	POLLOCK	1965	1
GOM	76	WHITE_HAKE	1965	4
GOM	77	RED_HAKE	1965	1
GOM	102	AMERICAN_PLAICE	1966	11
GOM	107	WITCH_FLOUNDER	1966	6
GOM	197	GOOSEFISH	1966	1
GOM	28	THORNY_SKATE	1966	3
GOM	32	ATLANTIC_HERRING	1966	2
GOM	72	SILVER_HAKE	1966	25
GOM	74	HADDOCK	1966	4
GOM	102	AMERICAN_PLAICE	1966	34
GOM	107	WITCH_FLOUNDER	1966	2
GOM	155	ACADIAN_REDFISH	1966	8
GOM	163	LONGHORN_SCULPIN	1966	1
GOM	164	SEA_RAVEN	1966	2
GOM	197	GOOSEFISH	1966	1
GOM	33	ALEWIFE	1966	1
GOM	72	SILVER_HAKE	1966	9
GOM	73	ATLANTIC_COD	1966	2
GOM	76	WHITE_HAKE	1966	5
GOM	83	FOURBEARD_ROCKLING	1966	15
GOM	102	AMERICAN_PLAICE	1966	94
GOM	107	WITCH_FLOUNDER	1966	3
GOM	15	SPINY_DOGFISH	1966	2
GOM	155	ACADIAN_REDFISH	1966	244
GOM	163	LONGHORN_SCULPIN	1966	4
GOM	193	OCEAN_POUT	1966	1
GOM	27	SMOOTH_SKATE	1966	1
GOM	28	THORNY_SKATE	1966	8
GOM	32	ATLANTIC_HERRING	1966	17
GOM	33	ALEWIFE	1966	2
GOM	401	SEA_SCALLOP	1966	1
GOM	502	NORTHERN_SHORTFIN_SQUID	1966	3
GOM	72	SILVER_HAKE	1966	81
GOM	73	ATLANTIC_COD	1966	2
GOM	74	HADDOCK	1966	16
GOM	76	WHITE_HAKE	1966	1
GOM	83	FOURBEARD_ROCKLING	1966	2
GOM	84	CUSK	1966	1
GOM	102	AMERICAN_PLAICE	1966	6
GOM	107	WITCH_FLOUNDER	1966	11
GOM	155	ACADIAN_REDFISH	1966	7
GOM	27	SMOOTH_SKATE	1966	4
GOM	28	THORNY_SKATE	1966	11
GOM	32	ATLANTIC_HERRING	1966	1
GOM	72	SILVER_HAKE	1966	10
GOM	74	HADDOCK	1966	6
GOM	75	POLLOCK	1966	1
GOM	76	WHITE_HAKE	1966	2
GOM	77	RED_HAKE	1966	1
GOM	83	FOURBEARD_ROCKLING	1966	2
GOM	102	AMERICAN_PLAICE	1966	13
GOM	107	WITCH_FLOUNDER	1966	7
GOM	155	ACADIAN_REDFISH	1966	60
GOM	28	THORNY_SKATE	1966	2
GOM	32	ATLANTIC_HERRING	1966	3
GOM	72	SILVER_HAKE	1966	6
GOM	73	ATLANTIC_COD	1966	3
GOM	74	HADDOCK	1966	22
GOM	75	POLLOCK	1966	2
GOM	76	WHITE_HAKE	1966	3
GOM	77	RED_HAKE	1966	1
GOM	83	FOURBEARD_ROCKLING	1966	1
GOM	102	AMERICAN_PLAICE	1966	9
GOM	107	WITCH_FLOUNDER	1966	37
GOM	155	ACADIAN_REDFISH	1966	29
GOM	27	SMOOTH_SKATE	1966	3
GOM	28	THORNY_SKATE	1966	5
GOM	32	ATLANTIC_HERRING	1966	2
GOM	72	SILVER_HAKE	1966	1
GOM	73	ATLANTIC_COD	1966	1
GOM	74	HADDOCK	1966	1
GOM	77	RED_HAKE	1966	1
GOM	83	FOURBEARD_ROCKLING	1966	1
GOM	84	CUSK	1966	2
GOM	102	AMERICAN_PLAICE	1966	246
GOM	107	WITCH_FLOUNDER	1966	6
GOM	15	SPINY_DOGFISH	1966	18
GOM	155	ACADIAN_REDFISH	1966	5
GOM	163	LONGHORN_SCULPIN	1966	1
GOM	197	GOOSEFISH	1966	1
GOM	28	THORNY_SKATE	1966	2
GOM	32	ATLANTIC_HERRING	1966	12
GOM	72	SILVER_HAKE	1966	9
GOM	73	ATLANTIC_COD	1966	1
GOM	75	POLLOCK	1966	1
GOM	76	WHITE_HAKE	1966	8
GOM	83	FOURBEARD_ROCKLING	1966	4
GOM	102	AMERICAN_PLAICE	1966	23
GOM	15	SPINY_DOGFISH	1966	6
GOM	155	ACADIAN_REDFISH	1966	85
GOM	163	LONGHORN_SCULPIN	1966	2
GOM	164	SEA_RAVEN	1966	2
GOM	192	ATLANTIC_WOLFFISH	1966	10
GOM	27	SMOOTH_SKATE	1966	2
GOM	28	THORNY_SKATE	1966	5
GOM	73	ATLANTIC_COD	1966	14
GOM	74	HADDOCK	1966	23
GOM	77	RED_HAKE	1966	1
GOM	84	CUSK	1966	2
GOM	102	AMERICAN_PLAICE	1966	12
GOM	15	SPINY_DOGFISH	1966	18
GOM	155	ACADIAN_REDFISH	1966	598
GOM	163	LONGHORN_SCULPIN	1966	8
GOM	164	SEA_RAVEN	1966	2
GOM	165	ALLIGATORFISH	1966	1
GOM	192	ATLANTIC_WOLFFISH	1966	19
GOM	193	OCEAN_POUT	1966	3
GOM	28	THORNY_SKATE	1966	1
GOM	32	ATLANTIC_HERRING	1966	6
GOM	502	NORTHERN_SHORTFIN_SQUID	1966	6
GOM	73	ATLANTIC_COD	1966	38
GOM	74	HADDOCK	1966	38
GOM	84	CUSK	1966	3
GOM	102	AMERICAN_PLAICE	1966	6
GOM	107	WITCH_FLOUNDER	1966	11
GOM	155	ACADIAN_REDFISH	1966	77
GOM	197	GOOSEFISH	1966	1
GOM	28	THORNY_SKATE	1966	4
GOM	72	SILVER_HAKE	1966	59
GOM	73	ATLANTIC_COD	1966	2
GOM	74	HADDOCK	1966	6
GOM	76	WHITE_HAKE	1966	1
GOM	77	RED_HAKE	1966	1
GOM	84	CUSK	1966	1
GOM	102	AMERICAN_PLAICE	1966	10
GOM	107	WITCH_FLOUNDER	1966	2
GOM	15	SPINY_DOGFISH	1966	1
GOM	155	ACADIAN_REDFISH	1966	226
GOM	28	THORNY_SKATE	1966	2
GOM	35	AMERICAN_SHAD	1966	1
GOM	72	SILVER_HAKE	1966	136
GOM	73	ATLANTIC_COD	1966	1
GOM	75	POLLOCK	1966	2
GOM	76	WHITE_HAKE	1966	2
GOM	77	RED_HAKE	1966	1
GOM	102	AMERICAN_PLAICE	1966	105
GOM	107	WITCH_FLOUNDER	1966	1
GOM	15	SPINY_DOGFISH	1966	1
GOM	155	ACADIAN_REDFISH	1966	17
GOM	197	GOOSEFISH	1966	3
GOM	28	THORNY_SKATE	1966	6
GOM	32	ATLANTIC_HERRING	1966	1
GOM	72	SILVER_HAKE	1966	25
GOM	76	WHITE_HAKE	1966	5
GOM	83	FOURBEARD_ROCKLING	1966	2
GOM	1	ATLANTIC_HAGFISH	1966	1
GOM	102	AMERICAN_PLAICE	1966	71
GOM	15	SPINY_DOGFISH	1966	2
GOM	155	ACADIAN_REDFISH	1966	36
GOM	197	GOOSEFISH	1966	1
GOM	27	SMOOTH_SKATE	1966	1
GOM	28	THORNY_SKATE	1966	5
GOM	32	ATLANTIC_HERRING	1966	11
GOM	72	SILVER_HAKE	1966	27
GOM	75	POLLOCK	1966	1
GOM	76	WHITE_HAKE	1966	4
GOM	77	RED_HAKE	1966	1
GOM	83	FOURBEARD_ROCKLING	1966	2
GOM	84	CUSK	1966	1
GOM	1	ATLANTIC_HAGFISH	1966	2
GOM	102	AMERICAN_PLAICE	1966	36
GOM	107	WITCH_FLOUNDER	1966	6
GOM	155	ACADIAN_REDFISH	1966	45
GOM	197	GOOSEFISH	1966	1
GOM	27	SMOOTH_SKATE	1966	5
GOM	28	THORNY_SKATE	1966	11
GOM	32	ATLANTIC_HERRING	1966	1
GOM	72	SILVER_HAKE	1966	16
GOM	74	HADDOCK	1966	91
GOM	76	WHITE_HAKE	1966	3
GOM	77	RED_HAKE	1966	1
GOM	83	FOURBEARD_ROCKLING	1966	1
GOM	102	AMERICAN_PLAICE	1966	24
GOM	107	WITCH_FLOUNDER	1966	15
GOM	155	ACADIAN_REDFISH	1966	78
GOM	27	SMOOTH_SKATE	1966	1
GOM	28	THORNY_SKATE	1966	4
GOM	72	SILVER_HAKE	1966	2
GOM	73	ATLANTIC_COD	1966	2
GOM	74	HADDOCK	1966	1
GOM	83	FOURBEARD_ROCKLING	1966	2
GOM	84	CUSK	1966	1
GOM	1	ATLANTIC_HAGFISH	1966	1
GOM	102	AMERICAN_PLAICE	1966	15
GOM	107	WITCH_FLOUNDER	1966	3
GOM	15	SPINY_DOGFISH	1966	2
GOM	155	ACADIAN_REDFISH	1966	39
GOM	193	OCEAN_POUT	1966	1
GOM	27	SMOOTH_SKATE	1966	1
GOM	28	THORNY_SKATE	1966	8
GOM	32	ATLANTIC_HERRING	1966	2
GOM	72	SILVER_HAKE	1966	12
GOM	74	HADDOCK	1966	1
GOM	75	POLLOCK	1966	2
GOM	76	WHITE_HAKE	1966	2
GOM	84	CUSK	1966	1
GOM	107	WITCH_FLOUNDER	1966	5
GOM	15	SPINY_DOGFISH	1966	9
GOM	155	ACADIAN_REDFISH	1966	39
GOM	27	SMOOTH_SKATE	1966	5
GOM	28	THORNY_SKATE	1966	2
GOM	72	SILVER_HAKE	1966	43
GOM	74	HADDOCK	1966	4
GOM	75	POLLOCK	1966	1
GOM	76	WHITE_HAKE	1966	3
GOM	1	ATLANTIC_HAGFISH	1966	1
GOM	102	AMERICAN_PLAICE	1966	5
GOM	107	WITCH_FLOUNDER	1966	1
GOM	155	ACADIAN_REDFISH	1966	3
GOM	46	ATLANTIC_ARGENTINE	1966	21
GOM	72	SILVER_HAKE	1966	1
GOM	73	ATLANTIC_COD	1966	6
GOM	74	HADDOCK	1966	57
GOM	75	POLLOCK	1966	1
GOM	76	WHITE_HAKE	1966	3
GOM	102	AMERICAN_PLAICE	1966	4
GOM	155	ACADIAN_REDFISH	1966	14
GOM	28	THORNY_SKATE	1966	4
GOM	46	ATLANTIC_ARGENTINE	1966	4
GOM	72	SILVER_HAKE	1966	20
GOM	76	WHITE_HAKE	1966	3
GOM	102	AMERICAN_PLAICE	1966	2
GOM	106	WINTER_FLOUNDER	1966	19
GOM	46	ATLANTIC_ARGENTINE	1966	1
GOM	73	ATLANTIC_COD	1966	1
GOM	74	HADDOCK	1966	189
GOM	75	POLLOCK	1966	1
GOM	76	WHITE_HAKE	1966	1
GOM	102	AMERICAN_PLAICE	1966	2
GOM	106	WINTER_FLOUNDER	1966	21
GOM	15	SPINY_DOGFISH	1966	15
GOM	164	SEA_RAVEN	1966	2
GOM	197	GOOSEFISH	1966	1
GOM	32	ATLANTIC_HERRING	1966	15
GOM	73	ATLANTIC_COD	1966	9
GOM	74	HADDOCK	1966	299
GOM	76	WHITE_HAKE	1966	1
GOM	84	CUSK	1966	1
GOM	102	AMERICAN_PLAICE	1966	19
GOM	107	WITCH_FLOUNDER	1966	6
GOM	155	ACADIAN_REDFISH	1966	29
GOM	165	ALLIGATORFISH	1966	1
GOM	27	SMOOTH_SKATE	1966	1
GOM	28	THORNY_SKATE	1966	1
GOM	73	ATLANTIC_COD	1966	2
GOM	74	HADDOCK	1966	62
GOM	76	WHITE_HAKE	1966	1
GOM	84	CUSK	1966	7
GOM	102	AMERICAN_PLAICE	1966	4
GOM	107	WITCH_FLOUNDER	1966	12
GOM	15	SPINY_DOGFISH	1966	1
GOM	155	ACADIAN_REDFISH	1966	122
GOM	27	SMOOTH_SKATE	1966	3
GOM	28	THORNY_SKATE	1966	2
GOM	72	SILVER_HAKE	1966	2
GOM	73	ATLANTIC_COD	1966	1
GOM	74	HADDOCK	1966	15
GOM	76	WHITE_HAKE	1966	3
GOM	83	FOURBEARD_ROCKLING	1966	1
GOM	84	CUSK	1966	2
GOM	102	AMERICAN_PLAICE	1966	1
GOM	15	SPINY_DOGFISH	1966	1
GOM	155	ACADIAN_REDFISH	1966	4
GOM	27	SMOOTH_SKATE	1966	1
GOM	28	THORNY_SKATE	1966	1
GOM	73	ATLANTIC_COD	1966	1
GOM	74	HADDOCK	1966	14
GOM	75	POLLOCK	1966	2
GOM	84	CUSK	1966	1
GOM	155	ACADIAN_REDFISH	1966	4
GOM	164	SEA_RAVEN	1966	1
GOM	28	THORNY_SKATE	1966	1
GOM	73	ATLANTIC_COD	1966	10
GOM	74	HADDOCK	1966	28
GOM	1	ATLANTIC_HAGFISH	1966	1
GOM	107	WITCH_FLOUNDER	1966	1
GOM	15	SPINY_DOGFISH	1966	3
GOM	155	ACADIAN_REDFISH	1966	5
GOM	27	SMOOTH_SKATE	1966	1
GOM	28	THORNY_SKATE	1966	19
GOM	33	ALEWIFE	1966	1
GOM	73	ATLANTIC_COD	1966	7
GOM	74	HADDOCK	1966	23
GOM	76	WHITE_HAKE	1966	8
GOM	1	ATLANTIC_HAGFISH	1966	1
GOM	102	AMERICAN_PLAICE	1966	9
GOM	15	SPINY_DOGFISH	1966	2
GOM	155	ACADIAN_REDFISH	1966	6
GOM	28	THORNY_SKATE	1966	6
GOM	73	ATLANTIC_COD	1966	3
GOM	74	HADDOCK	1966	95
GOM	76	WHITE_HAKE	1966	5
GOM	83	FOURBEARD_ROCKLING	1966	2
GOM	102	AMERICAN_PLAICE	1966	7
GOM	15	SPINY_DOGFISH	1966	4
GOM	155	ACADIAN_REDFISH	1966	43
GOM	72	SILVER_HAKE	1966	7
GOM	74	HADDOCK	1966	1
GOM	75	POLLOCK	1966	1
GOM	76	WHITE_HAKE	1966	21
GOM	77	RED_HAKE	1966	1
GOM	102	AMERICAN_PLAICE	1966	14
GOM	107	WITCH_FLOUNDER	1966	1
GOM	15	SPINY_DOGFISH	1966	1
GOM	155	ACADIAN_REDFISH	1966	18
GOM	27	SMOOTH_SKATE	1966	6
GOM	28	THORNY_SKATE	1966	6
GOM	72	SILVER_HAKE	1966	2
GOM	73	ATLANTIC_COD	1966	2
GOM	76	WHITE_HAKE	1966	7
GOM	1	ATLANTIC_HAGFISH	1966	1
GOM	102	AMERICAN_PLAICE	1966	12
GOM	107	WITCH_FLOUNDER	1966	2
GOM	15	SPINY_DOGFISH	1966	2
GOM	155	ACADIAN_REDFISH	1966	2
GOM	27	SMOOTH_SKATE	1966	1
GOM	28	THORNY_SKATE	1966	10
GOM	74	HADDOCK	1966	1
GOM	75	POLLOCK	1966	1
GOM	76	WHITE_HAKE	1966	2
GOM	84	CUSK	1966	1
GOM	1	ATLANTIC_HAGFISH	1966	1
GOM	107	WITCH_FLOUNDER	1966	7
GOM	155	ACADIAN_REDFISH	1966	3
GOM	163	LONGHORN_SCULPIN	1966	1
GOM	27	SMOOTH_SKATE	1966	2
GOM	28	THORNY_SKATE	1966	8
GOM	73	ATLANTIC_COD	1966	1
GOM	74	HADDOCK	1966	5
GOM	76	WHITE_HAKE	1966	9
GOM	102	AMERICAN_PLAICE	1966	4
GOM	106	WINTER_FLOUNDER	1966	1
GOM	107	WITCH_FLOUNDER	1966	1
GOM	155	ACADIAN_REDFISH	1966	117
GOM	197	GOOSEFISH	1966	1
GOM	27	SMOOTH_SKATE	1966	3
GOM	28	THORNY_SKATE	1966	4
GOM	301	AMERICAN_LOBSTER	1966	1
GOM	72	SILVER_HAKE	1966	2
GOM	76	WHITE_HAKE	1966	1
GOM	84	CUSK	1966	4
GOM	102	AMERICAN_PLAICE	1966	4
GOM	107	WITCH_FLOUNDER	1966	9
GOM	15	SPINY_DOGFISH	1966	1
GOM	155	ACADIAN_REDFISH	1966	16
GOM	27	SMOOTH_SKATE	1966	1
GOM	28	THORNY_SKATE	1966	3
GOM	72	SILVER_HAKE	1966	1
GOM	74	HADDOCK	1966	3
GOM	76	WHITE_HAKE	1966	1
GOM	102	AMERICAN_PLAICE	1966	26
GOM	107	WITCH_FLOUNDER	1966	10
GOM	15	SPINY_DOGFISH	1966	1
GOM	155	ACADIAN_REDFISH	1966	264
GOM	28	THORNY_SKATE	1966	4
GOM	32	ATLANTIC_HERRING	1966	3
GOM	502	NORTHERN_SHORTFIN_SQUID	1966	1
GOM	72	SILVER_HAKE	1966	46
GOM	73	ATLANTIC_COD	1966	1
GOM	74	HADDOCK	1966	4
GOM	76	WHITE_HAKE	1966	5
GOM	83	FOURBEARD_ROCKLING	1966	2
GOM	84	CUSK	1966	2
GOM	102	AMERICAN_PLAICE	1966	24
GOM	107	WITCH_FLOUNDER	1966	5
GOM	15	SPINY_DOGFISH	1966	1
GOM	155	ACADIAN_REDFISH	1966	93
GOM	164	SEA_RAVEN	1966	1
GOM	27	SMOOTH_SKATE	1966	1
GOM	28	THORNY_SKATE	1966	7
GOM	32	ATLANTIC_HERRING	1966	1
GOM	72	SILVER_HAKE	1966	30
GOM	73	ATLANTIC_COD	1966	8
GOM	75	POLLOCK	1966	1
GOM	76	WHITE_HAKE	1966	4
GOM	84	CUSK	1966	1
GOM	1	ATLANTIC_HAGFISH	1966	1
GOM	102	AMERICAN_PLAICE	1966	22
GOM	107	WITCH_FLOUNDER	1966	12
GOM	15	SPINY_DOGFISH	1966	3
GOM	155	ACADIAN_REDFISH	1966	32
GOM	27	SMOOTH_SKATE	1966	1
GOM	28	THORNY_SKATE	1966	4
GOM	32	ATLANTIC_HERRING	1966	2
GOM	72	SILVER_HAKE	1966	1
GOM	76	WHITE_HAKE	1966	4
GOM	102	AMERICAN_PLAICE	1966	13
GOM	107	WITCH_FLOUNDER	1966	7
GOM	155	ACADIAN_REDFISH	1966	15
GOM	28	THORNY_SKATE	1966	19
GOM	32	ATLANTIC_HERRING	1966	2
GOM	72	SILVER_HAKE	1966	15
GOM	74	HADDOCK	1966	1
GOM	75	POLLOCK	1966	2
GOM	76	WHITE_HAKE	1966	7
GOM	102	AMERICAN_PLAICE	1966	4
GOM	155	ACADIAN_REDFISH	1966	4
GOM	102	AMERICAN_PLAICE	1966	22
GOM	107	WITCH_FLOUNDER	1966	53
GOM	155	ACADIAN_REDFISH	1966	241
GOM	197	GOOSEFISH	1966	1
GOM	27	SMOOTH_SKATE	1966	1
GOM	28	THORNY_SKATE	1966	14
GOM	74	HADDOCK	1966	7
GOM	75	POLLOCK	1966	1
GOM	76	WHITE_HAKE	1966	25
GOM	77	RED_HAKE	1966	10
GOM	102	AMERICAN_PLAICE	1966	15
GOM	107	WITCH_FLOUNDER	1966	18
GOM	15	SPINY_DOGFISH	1966	1
GOM	155	ACADIAN_REDFISH	1966	16
GOM	28	THORNY_SKATE	1966	7
GOM	32	ATLANTIC_HERRING	1966	1
GOM	72	SILVER_HAKE	1966	20
GOM	74	HADDOCK	1966	8
GOM	76	WHITE_HAKE	1966	29
GOM	77	RED_HAKE	1966	14
GOM	83	FOURBEARD_ROCKLING	1966	1
GOM	102	AMERICAN_PLAICE	1966	12
GOM	107	WITCH_FLOUNDER	1966	18
GOM	155	ACADIAN_REDFISH	1966	8
GOM	28	THORNY_SKATE	1966	2
GOM	32	ATLANTIC_HERRING	1966	1
GOM	72	SILVER_HAKE	1966	12
GOM	74	HADDOCK	1966	7
GOM	75	POLLOCK	1966	1
GOM	76	WHITE_HAKE	1966	52
GOM	77	RED_HAKE	1966	3
GOM	102	AMERICAN_PLAICE	1966	18
GOM	107	WITCH_FLOUNDER	1966	13
GOM	15	SPINY_DOGFISH	1966	1
GOM	155	ACADIAN_REDFISH	1966	6
GOM	197	GOOSEFISH	1966	1
GOM	28	THORNY_SKATE	1966	8
GOM	32	ATLANTIC_HERRING	1966	1
GOM	72	SILVER_HAKE	1966	1
GOM	74	HADDOCK	1966	14
GOM	75	POLLOCK	1966	2
GOM	76	WHITE_HAKE	1966	14
GOM	84	CUSK	1966	1
GOM	102	AMERICAN_PLAICE	1966	47
GOM	106	WINTER_FLOUNDER	1966	6
GOM	107	WITCH_FLOUNDER	1966	4
GOM	15	SPINY_DOGFISH	1966	8
GOM	155	ACADIAN_REDFISH	1966	17
GOM	164	SEA_RAVEN	1966	1
GOM	193	OCEAN_POUT	1966	4
GOM	197	GOOSEFISH	1966	5
GOM	32	ATLANTIC_HERRING	1966	2
GOM	33	ALEWIFE	1966	178
GOM	35	AMERICAN_SHAD	1966	2
GOM	502	NORTHERN_SHORTFIN_SQUID	1966	29
GOM	72	SILVER_HAKE	1966	12
GOM	73	ATLANTIC_COD	1966	6
GOM	76	WHITE_HAKE	1966	40
GOM	102	AMERICAN_PLAICE	1966	21
GOM	106	WINTER_FLOUNDER	1966	6
GOM	107	WITCH_FLOUNDER	1966	1
GOM	15	SPINY_DOGFISH	1966	14
[truncated: 94,219 more rows]
