# Supplementary material for: Exploration of Trends in Interspecific Abundance-Occupancy Relationships Using Empirically Derived Simulated Communities
Source: PLoS One. 2017 Jan 26;12(1):e0170816. doi: 10.1371/journal.pone.0170816 (PMC5268422; doi:10.1371/journal.pone.0170816)
Supplement: S3 File — (CSV) [file pone.0170816.s006.csv]

region	yr	stn.count
GOM	1963	39
GOM	1964	57
GOM	1965	58
GOM	1966	46
GOM	1967	50
GOM	1968	57
GOM	1969	56
GOM	1970	46
GOM	1971	49
GOM	1972	75
GOM	1973	72
GOM	1974	78
GOM	1975	87
GOM	1976	71
GOM	1977	93
GOM	1978	158
GOM	1979	162
GOM	1980	70
GOM	1981	73
GOM	1982	68
GOM	1983	57
GOM	1984	64
GOM	1985	57
GOM	1986	58
GOM	1987	61
GOM	1988	63
GOM	1989	59
GOM	1990	54
GOM	1991	61
GOM	1992	59
GOM	1993	61
GOM	1994	52
GOM	1995	65
GOM	1996	54
GOM	1997	57
GOM	1998	67
GOM	1999	65
GOM	2000	54
GOM	2001	56
GOM	2002	57
GOM	2003	58
GOM	2004	53
GOM	2005	53
GOM	2006	60
GOM	2007	69
GOM	2008	69
GB	1963	20
GB	1964	34
GB	1965	37
GB	1966	45
GB	1967	45
GB	1968	43
GB	1969	38
GB	1970	41
GB	1971	51
GB	1972	63
GB	1973	62
GB	1974	64
GB	1975	62
GB	1976	58
GB	1977	82
GB	1978	129
GB	1979	111
GB	1980	82
GB	1981	63
GB	1982	44
GB	1983	57
GB	1984	56
GB	1985	53
GB	1986	51
GB	1987	57
GB	1988	49
GB	1989	53
GB	1990	54
GB	1991	51
GB	1992	47
GB	1993	48
GB	1994	54
GB	1995	52
GB	1996	47
GB	1997	53
GB	1998	50
GB	1999	53
GB	2000	52
GB	2001	46
GB	2002	50
GB	2003	51
GB	2004	53
GB	2005	43
GB	2006	59
GB	2007	66
GB	2008	66
SNE	1963	16
SNE	1964	28
SNE	1965	35
SNE	1966	46
SNE	1967	50
SNE	1968	41
SNE	1969	39
SNE	1970	46
SNE	1971	56
SNE	1972	68
SNE	1973	63
SNE	1974	62
SNE	1975	64
SNE	1976	65
SNE	1977	64
SNE	1978	87
SNE	1979	100
SNE	1980	60
SNE	1981	58
SNE	1982	56
SNE	1983	57
SNE	1984	53
SNE	1985	51
SNE	1986	55
SNE	1987	47
SNE	1988	49
SNE	1989	45
SNE	1990	47
SNE	1991	47
SNE	1992	44
SNE	1993	46
SNE	1994	47
SNE	1995	45
SNE	1996	39
SNE	1997	44
SNE	1998	48
SNE	1999	46
SNE	2000	44
SNE	2001	44
SNE	2002	46
SNE	2003	48
SNE	2004	48
SNE	2005	48
SNE	2006	56
SNE	2007	53
SNE	2008	53
MAB	1967	39
MAB	1968	37
MAB	1969	27
MAB	1970	21
MAB	1971	39
MAB	1972	50
MAB	1973	52
MAB	1974	50
MAB	1975	55
MAB	1976	62
MAB	1977	62
MAB	1978	50
MAB	1979	47
MAB	1980	47
MAB	1981	49
MAB	1982	33
MAB	1983	47
MAB	1984	43
MAB	1985	44
MAB	1986	36
MAB	1987	42
MAB	1988	41
MAB	1989	40
MAB	1990	41
MAB	1991	41
MAB	1992	40
MAB	1993	41
MAB	1994	41
MAB	1995	43
MAB	1996	39
MAB	1997	43
MAB	1998	46
MAB	1999	43
MAB	2000	44
MAB	2001	39
MAB	2002	41
MAB	2003	41
MAB	2004	43
MAB	2005	42
MAB	2006	41
MAB	2007	46
MAB	2008	46
