# Supplementary material for: Exploration of Trends in Interspecific Abundance-Occupancy Relationships Using Empirically Derived Simulated Communities
Source: PLoS One. 2017 Jan 26;12(1):e0170816. doi: 10.1371/journal.pone.0170816 (PMC5268422; doi:10.1371/journal.pone.0170816)
Supplement: S4 File — (TXT) [file pone.0170816.s007.txt]

### SUPPLEMENTARY FILE 4:
### sample R code for AOR simulations in GOM

catches<-read.table("Supplementary File 1.txt",header=T)
attach(catches)
names(catches)

stations<-read.table("Supplementary File 2.txt",header=T)
attach(stations)
names(stations)

GOM_F.catch= catches[1:32920,] # catch data for the GOM
GOM_F.stn.cnt= stations[1:46,] # number of stations owed in NEFSC survey in the GOM

nspecies= 30 # number of species
nyears= 46 # number of survey years
avg_trawls= 55  # number of tow for simulations

#FUNCTION#######################################################################
# nbinom.fit.f fits a negative binomial distribution to catch abundance at stations
# requires the catch data and tow count data
################################################################################
nbinom.fit.f= function(GOM_F.catch, GOM_F.stn.cnt, year=1963, spec=15){
      library(MASS)
      y=year
      abundance= GOM_F.catch$catch[GOM_F.catch$year==y & GOM_F.catch$species==spec] # extract abundance by species and year
      if (length(abundance)>2){  # only include years where species was caught more than twice
      	stn.count= GOM_F.stn.cnt$stn.count[GOM_F.stn.cnt$yr==y] # station counts in year y
      	abundance= c(abundance,rep(0,(stn.count - length(abundance)))) # abudance in each station
      	NB.fit= fitdistr(abundance, "Negative Binomial") #fit NB dist
      	coef.NB.fit=coef(NB.fit) # NB coefficients from fit
	}
      else coef.NB.fit=c(100,NA) # 'flag' fits based on 2 or fewer catches 
      out.rnbinom= c(y, spec, coef.NB.fit) 
      out.rnbinom= as.data.frame(matrix(out.rnbinom,ncol=4)) # dataframe with NB fits
      names(out.rnbinom)= c("year","species","size","mu")
      out.rnbinom$prob= out.rnbinom$size/(out.rnbinom$size + out.rnbinom$mu) # composite parameter, probability
      out.rnbinom
    if (out.rnbinom$size > 99){ # remove flagged rows
  	out.rnbinom[1,3:5] = NA
    }      
    out.rnbinom  
   }

#FUNCTION#######################################################################
# yr.loop.f loops the negative binomial fitting function over the selected years
################################################################################
yr.loop.f= function(years=1963:2008,spec=15){
	counter=1
	out.rnbinom= as.data.frame(matrix(ncol=5,nrow=length(1963:2008))) 
	for (year in years){
	   out.rnbinom[counter,]= nbinom.fit.f(GOM_F.catch,GOM_F.stn.cnt,year=year,spec=spec)
	   counter=counter+1 #augment loop counter by 1
	}   
	out.rnbinom= as.data.frame(out.rnbinom)
	names(out.rnbinom)= c("year","species","size","mu","prob")
	out.rnbinom
   }

#FUNCTION#######################################################################
# sp.loops.f loops the year loop function over selected species
################################################################################
species.codes= unique(GOM_F.catch$species) # get list of species codes
sp.loop.f= function(years=1963:2008, species= species.codes){
	spec.output=list()
	counter=1
	for (sp in species){ 
		spec.output[[counter]]= yr.loop.f(years=years,spec=sp)
		counter= counter+1
	}
	names(spec.output)= as.character(species)
	spec.output
   }
all.spec= sp.loop.f(years=c(1963:2008),species=c(species.codes)) # run loop over all species (array with table for each species)

all.spec.table= as.data.frame(matrix(ncol=5, nrow=nspecies*nyears)) # puts NB fits in a single dataframe 
library(abind)
all.spec.table[,1:5]= as.data.frame(abind(all.spec, along=1)) 
names(all.spec.table)= c("year", "species", "size", "mu", "prob")


#SCRIPT#######################################################################
# Run k Simulated Inter AO Regressions 
################################################################################

num.sim= 500 ## number of simulations

out.slope= as.data.frame(matrix(ncol=nyears,nrow=num.sim)) # create table of simulated AOR slopes
out.r2= as.data.frame(matrix(ncol=nyears,nrow=num.sim)) # create table of simulated AOR R^2
out.intercept= as.data.frame(matrix(ncol=nyears,nrow=num.sim)) # create table of simulated AOR intercepts
out.pval= as.data.frame(matrix(ncol=nyears,nrow=num.sim)) # create table of simulated AOR regression P-values
for(n in 1963:2008){	
year.param= all.spec.table[all.spec.table$year==n,] # interspecific collection of NB fits in year y
year.param2= as.data.frame(matrix(ncol=6,nrow=nspecies))
names(year.param2)= c("spp_num","year", "species", "size", "mu", "prob")
year.param2[,1]= 1:nspecies # counter for species
year.param2[1:nspecies,2:6]= year.param # NB fits
year.param3=year.param2[!is.na(year.param2$size),]  # remove rows (years), where NB params were not fit for a species

out.regression= as.data.frame(matrix(ncol=4,nrow=num.sim)) # create table for AOR regression indices
for(k in 1:num.sim){
spp=unique(year.param3$spp_num) 
out.A_O= as.data.frame(matrix(ncol=2,nrow=nspecies)) # create table of A-O values
for (i in spp){ 
 	survey.N= avg_trawls # number of sites sampled/trawls
	ecosystem.N=10000 # potential sites to sample from
	size.param= year.param3$size[year.param3$spp_num==i] # NB size parameters
	mu.param= year.param3$mu[year.param3$spp_num==i] # NB mu parameters
    ecosystem= matrix(rnbinom(ecosystem.N, size=size.param, mu=mu.param),ncol=1) #distribution of species' counts at each site
    survey= matrix(apply(ecosystem,2,sample,survey.N),ncol=1) # sample sites across the ecosystem

	  sites_occupied= which(survey>0) # tells which sites are occupied by species i
	  num_sites_occupied=length(sites_occupied) # number of sites occupied by species i
	  A= (apply(survey,2,sum))/num_sites_occupied # use for local mean abundance (LMA)
	  #A= apply(survey,2,mean) # use for global mean abundance (GMA)
	 O= apply(survey/survey,2,sum,na.rm=T)/survey.N # occupancy
	
	out.A_O[i,c(1,2)]= c(A,O) # fill in table of A & O values
	names(out.A_O)= c("A","O") 
	}

    AOzeros=out.A_O==0.00 
    out.A_O[AOzeros]= NA 
    out.A_O

    inter.AO=  lm(asin(sqrt(out.A_O$O)) ~ log(out.A_O$A)) # AOR shown in equation 2
    summary.AO= summary(inter.AO) # summary data for AOR
    slope= inter.AO$coefficients[2] # slope of AOR
	intercept= inter.AO$coefficients[1] # intercept of AOR
	r.squared= summary.AO$r.squared # R^2 of AOR
	inter.AO.coef= coefficients(summary.AO)
	pval= inter.AO.coef[2,4] # P-value of AOR
	out.regression[k,c(1,2,3,4)]= c(slope, intercept, r.squared, pval) # fill table with regression outputs
	names(out.regression)= c("slope","intercept","r.squared","p.value")
	}
	
	out.slope[,n-1962]= out.regression$slope # fill table of slopes
	out.r2[,n-1962]=out.regression$r.squared # fill table of R^2
	out.intercept[,n-1962]=out.regression$intercept # fill table of intercepts
	out.pval[,n-1962]=out.regression$p.value # fill table of P-values
	}
out.slope

write.table(out.slope, "slopes LMA.txt")
write.table(out.r2, "r2 LMA.txt")
write.table(out.intercept, "intercept LMA.txt")
write.table(out.pval, "pval LMA.txt")


#SCRIPT#######################################################################
# Evaluate trends in AOR indices with Kendall's Tau
################################################################################
library(Kendall)
out.tau= as.data.frame(matrix(ncol=6,nrow=num.sim)) # create table of trend statistics (kendall's tau)
for(t in 1:num.sim){
	simulation.slopes=out.slope[t,] # slopes from simulation run t
	slopetrend.test= MannKendall(x=simulation.slopes) # trend test in AOR slopes
	tau.slopetrend= slopetrend.test$tau # tau from trend test
	pval.slopetrend= slopetrend.test[2] # P-value of trend test
	
	simulation.int=out.intercept[t,] # intercept from simulation run t
	inttrend.test= MannKendall(x=simulation.int) # trend test in AOR intercepts
	tau.inttrend= 	inttrend.test$tau # tau from trend test
	pval.inttrend= inttrend.test[2] # P-value of trend test
	
	simulation.r2=out.r2[t,] # R^2 from simulation run t
	r2trend.test= MannKendall(x=simulation.r2) # trend test in AOR R^2
	tau.r2trend= r2trend.test$tau # tau from trend test
	pval.r2trend= r2trend.test[2] # P-value of trend test

	out.tau[t,1:6]= c(tau.slopetrend, pval.slopetrend, tau.inttrend, pval.inttrend, tau.r2trend, pval.r2trend) # fill in table of trends
	names(out.tau)= c("tau.slope","tau.slope.pval","tau.intercept","tau.intercept.pval","tau.r2","tau.r2.pval" )	
	}
out.tau

mean(out.tau$tau.slope)
mean(out.tau$tau.intercept)
mean(out.tau$tau.r2)
